# Supplementary material for: Genetic variation architecture of mitochondrial genome reveals the differentiation in Korean landrace and weedy rice
Source: Sci Rep. 2017 Mar 3;7:43327. doi: 10.1038/srep43327 (PMC5335689; doi:10.1038/srep43327)
Supplement: Supplementary Table 1 [file srep43327-s2.xls]

## Sheet: Table S1
Supplementary Table 1 Variations identified in Korean landrace and weedy rice accessions.
CHR	POS	REF	ALLELE	Location	CHR	POS	REF	ALLELE	Location
ChrM	43761	C	C/T	intergenic	ChrM	229812	G	G/A	intergenic
ChrM	44848	G	G/C	intergenic	ChrM	229828	A	A/G	intergenic
ChrM	46276	G	G/A	intergenic	ChrM	229835	G	G/A	intergenic
ChrM	46285	-	TG/T	intergenic	ChrM	229860	A	A/G	intergenic
ChrM	46337	G	G/A	intergenic	ChrM	229928	C	C/G	intergenic
ChrM	46346	G	G/A	intergenic	ChrM	230048	A	A/G	intergenic
ChrM	46409	C	C/T	intergenic	ChrM	230049	C	C/G	intergenic
ChrM	46430	T	T/A	intergenic	ChrM	230083	G	G/C	intergenic
ChrM	46504	A	A/G	intergenic	ChrM	230090	T	T/G	intergenic
ChrM	46593	C	C/T	gene internal	ChrM	230112	C	C/A	intergenic
ChrM	46609	G	G/A	gene internal	ChrM	230141	C	C/T	intergenic
ChrM	46625	C	C/T	gene internal	ChrM	230159	G	G/A	intergenic
ChrM	46720	T	T/A	gene internal	ChrM	230175	G	G/A	intergenic
ChrM	46777	C	C/G	gene internal	ChrM	230365	G	G/A	intergenic
ChrM	46806	G	G/A	gene internal	ChrM	231339	G	G/T	intergenic
ChrM	46829	G	G/A	gene internal	ChrM	231341	A	A/G	intergenic
ChrM	46854	G	G/A	gene internal	ChrM	231370	A	A/G	intergenic
ChrM	46867	G	G/A	gene internal	ChrM	231372	T	T/G	intergenic
ChrM	46881	C	C/T	gene internal	ChrM	231373	G	G/A	intergenic
ChrM	46917	A	A/G	gene internal	ChrM	231374	G	G/A	intergenic
ChrM	46924	C	C/T	gene internal	ChrM	231376	C	C/T	intergenic
ChrM	46947	T	T/C	gene internal	ChrM	231398	T	T/A	intergenic
ChrM	46957	G	G/T	gene internal	ChrM	231400	T	T/A	intergenic
ChrM	46985	T	T/C	gene internal	ChrM	231438	G	G/A	intergenic
ChrM	47006	C	C/T	gene internal	ChrM	232510	G	G/A	intergenic
ChrM	47028	G	G/A	intergenic	ChrM	232517	C	C/T	intergenic
ChrM	47044	A	A/T	intergenic	ChrM	233907	C	C/T	intergenic
ChrM	47076	C	C/T	intergenic	ChrM	234043	G	G/A	intergenic
ChrM	47126	G	G/A	intergenic	ChrM	234279	C	C/T	intergenic
ChrM	47129	C	C/T	intergenic	ChrM	234297	T	T/G	intergenic
ChrM	47135	G	G/A	intergenic	ChrM	234301	C	C/G	intergenic
ChrM	47152	C	C/T	intergenic	ChrM	234313	C	C/T	intergenic
ChrM	47156	G	G/A	intergenic	ChrM	234523	C	C/T	intergenic
ChrM	47269	C	C/T	intergenic	ChrM	234524	G	G/A	intergenic
ChrM	47328	C	C/A	intergenic	ChrM	234578	G	G/T	intergenic
ChrM	47342	G	G/A	intergenic	ChrM	234587	G	G/T	intergenic
ChrM	47348	C	C/A	intergenic	ChrM	234600	A	A/C	intergenic
ChrM	47360	G	G/A	intergenic	ChrM	234778	C	C/A	intergenic
ChrM	47419	C	C/A	intergenic	ChrM	234779	C	C/G	intergenic
ChrM	47437	C	C/T	intergenic	ChrM	234780	C	C/T	intergenic
ChrM	47443	C	C/T	intergenic	ChrM	234782	G	G/C	intergenic
ChrM	47447	C	C/T	intergenic	ChrM	234784	G	G/T	intergenic
ChrM	47453	C	C/T	intergenic	ChrM	234787	-	G/GAA	intergenic
ChrM	47477	C	C/T	intergenic	ChrM	234796	-	G/GA	intergenic
ChrM	47491	G	G/A	intergenic	ChrM	234802	A	A/T	intergenic
ChrM	47495	C	C/A	intergenic	ChrM	234803	G	G/A	intergenic
ChrM	47524	C	C/T	intergenic	ChrM	234813	A	A/G	intergenic
ChrM	47525	G	G/A	intergenic	ChrM	234824	A	A/C	intergenic
ChrM	47572	C	C/T	intergenic	ChrM	234826	A	A/C	intergenic
ChrM	47596	G	G/T	intergenic	ChrM	234842	G	G/A	intergenic
ChrM	47646	T	T/G	intergenic	ChrM	234846	G	G/A	intergenic
ChrM	47685	G	G/A	gene internal	ChrM	234866	G	G/A	intergenic
ChrM	47702	C	C/T	gene internal	ChrM	234878	G	G/A	intergenic
ChrM	47750	G	G/A	gene internal	ChrM	234880	A	A/T	intergenic
ChrM	47755	C	C/T	gene internal	ChrM	234884	C	C/A	intergenic
ChrM	47811	T	T/A	gene internal	ChrM	234885	-	C/CCA	intergenic
ChrM	47812	C	C/A	gene internal	ChrM	235639	C	C/T	intergenic
ChrM	47813	G	G/A	gene internal	ChrM	236277	A	A/C	gene internal
ChrM	47868	C	C/T	gene internal	ChrM	236668	G	G/A	intergenic
ChrM	48052	G	G/T	gene internal	ChrM	236810	C	C/G	intergenic
ChrM	48086	G	G/A	gene internal	ChrM	237993	-	GT/G	intergenic
ChrM	48090	T	T/G	gene internal	ChrM	238160	G	G/T	intergenic
ChrM	48150	G	G/A	gene internal	ChrM	238321	A	A/T	intergenic
ChrM	48160	G	G/A	gene internal	ChrM	238539	T	T/C	intergenic
ChrM	48192	A	A/T	gene internal	ChrM	238584	G	G/C	intergenic
ChrM	48233	T	T/C	gene internal	ChrM	238662	G	G/C	intergenic
ChrM	48274	G	G/T	gene internal	ChrM	238954	T	T/C	intergenic
ChrM	48292	G	G/T	gene internal	ChrM	239207	G	G/A	intergenic
ChrM	48308	G	G/A	gene internal	ChrM	239668	G	G/T	intergenic
ChrM	48312	G	G/A	gene internal	ChrM	239681	C	C/T	intergenic
ChrM	48393	G	G/A	gene internal	ChrM	239696	G	G/T	intergenic
ChrM	48400	C	C/T	gene internal	ChrM	239764	C	C/T	intergenic
ChrM	48405	C	C/T	gene internal	ChrM	239787	G	G/A	intergenic
ChrM	48449	C	C/T	gene internal	ChrM	239790	T	T/A	intergenic
ChrM	48463	G	G/A	gene internal	ChrM	239826	C	C/T	intergenic
ChrM	48464	C	C/T	gene internal	ChrM	239886	G	G/A	intergenic
ChrM	48477	G	G/A	gene internal	ChrM	239887	C	C/T	intergenic
ChrM	48509	G	G/T	gene internal	ChrM	239917	T	T/G	gene internal
ChrM	48517	G	G/A	gene internal	ChrM	239963	G	G/A	gene internal
ChrM	48614	G	G/A	gene internal	ChrM	239970	A	A/G	gene internal
ChrM	48784	C	C/A	gene internal	ChrM	240000	A	A/G	gene internal
ChrM	48802	T	T/C	gene internal	ChrM	240002	A	A/G	gene internal
ChrM	48817	G	G/T	gene internal	ChrM	240022	C	C/A	gene internal
ChrM	48875	T	T/C	gene internal	ChrM	240139	G	G/A	intergenic
ChrM	48913	G	G/A	gene internal	ChrM	240195	C	C/G	intergenic
ChrM	48979	G	G/A	gene internal	ChrM	240233	G	G/A	intergenic
ChrM	48991	C	C/T	gene internal	ChrM	240666	T	T/A	intergenic
ChrM	49073	C	C/T	gene internal	ChrM	240746	-	C/CT	intergenic
ChrM	49109	G	G/T	gene internal	ChrM	240751	G	G/T	intergenic
ChrM	49270	A	A/T	intergenic	ChrM	240756	C	C/A	intergenic
ChrM	49300	A	A/G	intergenic	ChrM	240797	A	A/T	intergenic
ChrM	49329	G	G/T	intergenic	ChrM	241122	A	A/T	intergenic
ChrM	49341	C	C/T	intergenic	ChrM	241127	G	G/T	intergenic
ChrM	49347	C	C/T	intergenic	ChrM	241186	T	T/C	intergenic
ChrM	49379	C	C/G	gene internal	ChrM	241197	A	A/G	intergenic
ChrM	49419	C	C/A	gene internal	ChrM	241199	C	C/G	intergenic
ChrM	49435	-	A/AT	gene internal	ChrM	241203	T	T/C	intergenic
ChrM	49464	A	A/C	gene internal	ChrM	241376	G	G/A	intergenic
ChrM	49467	C	C/T	gene internal	ChrM	241410	T	T/C	intergenic
ChrM	49472	G	G/A	gene internal	ChrM	241422	C	C/T	intergenic
ChrM	49589	G	G/A	gene internal	ChrM	241551	C	C/T	gene internal
ChrM	49638	C	C/G	gene internal	ChrM	241577	C	C/T	gene internal
ChrM	49663	G	G/A	gene internal	ChrM	241580	A	A/C	gene internal
ChrM	49674	C	C/T	gene internal	ChrM	241590	C	C/T	intergenic
ChrM	49692	C	C/G	gene internal	ChrM	241607	G	G/A	intergenic
ChrM	49712	C	C/T	gene internal	ChrM	241633	G	G/A	intergenic
ChrM	49714	C	C/T	gene internal	ChrM	241662	G	G/A	intergenic
ChrM	49794	C	C/T	gene internal	ChrM	241670	G	G/A	intergenic
ChrM	49846	C	C/T	gene internal	ChrM	241682	C	C/A	intergenic
ChrM	49859	C	C/T	gene internal	ChrM	241704	G	G/T	intergenic
ChrM	49899	G	G/A	gene internal	ChrM	241709	C	C/A	intergenic
ChrM	49943	C	C/T	gene internal	ChrM	241750	G	G/A	intergenic
ChrM	49948	C	C/T	gene internal	ChrM	241775	A	A/G	intergenic
ChrM	49971	A	A/T	gene internal	ChrM	241780	G	G/A	intergenic
ChrM	50025	C	C/T	gene internal	ChrM	241794	-	TCCCTCCTGA/T	intergenic
ChrM	50030	A	A/G	gene internal	ChrM	241870	G	G/A	intergenic
ChrM	50043	C	C/T	gene internal	ChrM	241871	T	T/C	intergenic
ChrM	50073	C	C/A	gene internal	ChrM	241884	C	C/A	intergenic
ChrM	50140	C	C/T	intergenic	ChrM	241976	G	G/A	intergenic
ChrM	50158	C	C/T	intergenic	ChrM	242081	C	C/T	intergenic
ChrM	50193	T	T/C	intergenic	ChrM	242085	C	C/T	intergenic
ChrM	50202	G	G/A	intergenic	ChrM	242108	T	T/G	intergenic
ChrM	50208	G	G/A	intergenic	ChrM	242195	G	G/C	intergenic
ChrM	50211	C	C/G	intergenic	ChrM	242229	A	A/T	intergenic
ChrM	50276	G	G/A	intergenic	ChrM	242237	-	TGAAGCCGTCAGAGGCA/T	intergenic
ChrM	50344	C	C/T	intergenic	ChrM	242260	G	G/A	intergenic
ChrM	50351	C	C/T	intergenic	ChrM	242280	G	G/A	intergenic
ChrM	50373	T	T/C	intergenic	ChrM	242352	A	A/G	intergenic
ChrM	50400	G	G/C	intergenic	ChrM	242353	C	C/T	intergenic
ChrM	50409	-	GTCC/G	intergenic	ChrM	242356	G	G/T	intergenic
ChrM	50439	A	A/G	intergenic	ChrM	242405	G	G/T	intergenic
ChrM	50446	C	C/T	intergenic	ChrM	242546	C	C/T	gene internal
ChrM	50452	G	G/C	intergenic	ChrM	242571	G	G/A	gene internal
ChrM	50468	C	C/G	intergenic	ChrM	242576	C	C/G	gene internal
ChrM	50490	G	G/T	intergenic	ChrM	242585	C	C/T	gene internal
ChrM	50499	T	T/C	intergenic	ChrM	242625	C	C/T	gene internal
ChrM	50538	G	G/A	intergenic	ChrM	242683	G	G/A	gene internal
ChrM	50556	C	C/T	intergenic	ChrM	242735	C	C/A	gene internal
ChrM	50661	A	A/G	intergenic	ChrM	242738	T	T/A	gene internal
ChrM	50748	C	C/T	intergenic	ChrM	242742	G	G/A	gene internal
ChrM	50816	C	C/G	intergenic	ChrM	242761	C	C/T	gene internal
ChrM	50820	T	T/G	intergenic	ChrM	242811	G	G/C	gene internal
ChrM	50842	G	G/A	intergenic	ChrM	242876	G	G/A	intergenic
ChrM	50843	C	C/T	intergenic	ChrM	242917	G	G/A	intergenic
ChrM	50848	T	T/G	intergenic	ChrM	242960	C	C/G	intergenic
ChrM	50850	G	G/A	intergenic	ChrM	242971	G	G/A	intergenic
ChrM	50858	A	A/G	intergenic	ChrM	242989	G	G/A	intergenic
ChrM	50904	C	C/T	intergenic	ChrM	243056	A	A/T	intergenic
ChrM	50917	G	G/A	intergenic	ChrM	243078	G	G/A	intergenic
ChrM	50925	A	A/G	intergenic	ChrM	243187	A	A/G	intergenic
ChrM	50939	C	C/G	intergenic	ChrM	243195	G	G/T	intergenic
ChrM	50983	C	C/T	intergenic	ChrM	243227	A	A/T	intergenic
ChrM	51018	G	G/T	intergenic	ChrM	243268	C	C/A	intergenic
ChrM	51032	C	C/T	intergenic	ChrM	243277	C	C/T	intergenic
ChrM	51039	C	C/G	intergenic	ChrM	243301	A	A/G	intergenic
ChrM	51066	C	C/A	intergenic	ChrM	243319	C	C/T	intergenic
ChrM	51115	T	T/C	intergenic	ChrM	243382	C	C/T	intergenic
ChrM	51119	C	C/T	intergenic	ChrM	243453	A	A/G	intergenic
ChrM	51128	G	G/A	intergenic	ChrM	243485	T	T/A	intergenic
ChrM	51159	C	C/T	intergenic	ChrM	243488	C	C/A	intergenic
ChrM	51269	G	G/C	intergenic	ChrM	243490	A	A/C	intergenic
ChrM	51478	A	A/G	intergenic	ChrM	243499	A	A/T	intergenic
ChrM	51533	C	C/T	intergenic	ChrM	243558	C	C/A	intergenic
ChrM	51550	C	C/T	intergenic	ChrM	243642	G	G/T	intergenic
ChrM	51631	C	C/G	intergenic	ChrM	243684	C	C/T	intergenic
ChrM	51634	G	G/A	intergenic	ChrM	243692	A	A/G	intergenic
ChrM	51643	T	T/A	intergenic	ChrM	243718	G	G/A	intergenic
ChrM	51645	A	A/C	intergenic	ChrM	243804	G	G/A	intergenic
ChrM	51649	A	A/G	intergenic	ChrM	243815	C	C/T	intergenic
ChrM	51773	C	C/T	intergenic	ChrM	243832	C	C/T	intergenic
ChrM	51794	G	G/A	intergenic	ChrM	243838	A	A/G	intergenic
ChrM	51795	G	G/C	intergenic	ChrM	243855	G	G/A	intergenic
ChrM	51832	C	C/G	intergenic	ChrM	243893	G	G/A	intergenic
ChrM	51833	T	T/A	intergenic	ChrM	243904	A	A/T	intergenic
ChrM	51834	T	T/A	intergenic	ChrM	243912	A	A/G	intergenic
ChrM	51836	G	G/T	intergenic	ChrM	243928	G	G/A	intergenic
ChrM	51837	G	G/T	intergenic	ChrM	243964	G	G/T	intergenic
ChrM	52226	G	G/T	intergenic	ChrM	243977	T	T/A	intergenic
ChrM	52250	A	A/G	intergenic	ChrM	243978	A	A/T	intergenic
ChrM	52263	C	C/T	intergenic	ChrM	243979	G	G/A	intergenic
ChrM	52310	C	C/T	intergenic	ChrM	243986	C	C/T	intergenic
ChrM	52516	G	G/A	intergenic	ChrM	243990	C	C/T	intergenic
ChrM	52759	G	G/A	intergenic	ChrM	244025	-	CAGG/C	intergenic
ChrM	52846	A	A/C	intergenic	ChrM	244042	-	CCATACAGCGCCGATTAGACATA/C	intergenic
ChrM	53091	T	T/A	intergenic	ChrM	244052	C	C/T	intergenic
ChrM	53925	C	C/T	intergenic	ChrM	244064	A	A/C	intergenic
ChrM	54314	T	T/C	gene internal	ChrM	244070	A	A/G	intergenic
ChrM	54348	C	C/T	gene internal	ChrM	244076	G	G/A	intergenic
ChrM	54384	A	A/T	intergenic	ChrM	244083	A	A/T	intergenic
ChrM	54409	G	G/A	intergenic	ChrM	244087	G	G/A	intergenic
ChrM	54425	A	A/G	intergenic	ChrM	244100	G	G/T	intergenic
ChrM	54480	G	G/A	intergenic	ChrM	244104	T	T/C	intergenic
ChrM	54681	A	A/G	intergenic	ChrM	244113	C	C/T	intergenic
ChrM	54756	G	G/T	intergenic	ChrM	244180	G	G/T	intergenic
ChrM	54796	T	T/A	intergenic	ChrM	244235	C	C/T	intergenic
ChrM	54866	A	A/C	intergenic	ChrM	244238	C	C/T	intergenic
ChrM	54868	C	C/T	intergenic	ChrM	244269	A	A/G	intergenic
ChrM	54910	T	T/A	intergenic	ChrM	244320	C	C/T	intergenic
ChrM	54948	G	G/A	intergenic	ChrM	244323	G	G/T	intergenic
ChrM	54958	G	G/A	intergenic	ChrM	244327	C	C/T	intergenic
ChrM	54982	T	T/C	intergenic	ChrM	244347	T	T/C	intergenic
ChrM	55150	G	G/A	intergenic	ChrM	244362	-	GC/G	intergenic
ChrM	55254	C	C/T	intergenic	ChrM	244369	G	G/A	intergenic
ChrM	55337	G	G/A	intergenic	ChrM	244373	G	G/C	intergenic
ChrM	55381	G	G/C	intergenic	ChrM	244377	C	C/T	intergenic
ChrM	55390	C	C/A	intergenic	ChrM	244383	-	TTTTG/T	intergenic
ChrM	55436	G	G/T	intergenic	ChrM	244384	T	T/C	intergenic
ChrM	55467	C	C/T	intergenic	ChrM	244387	G	G/T	intergenic
ChrM	55600	C	C/T	intergenic	ChrM	244397	T	T/G	intergenic
ChrM	55604	C	C/T	intergenic	ChrM	244398	-	ACTTTGCTC/A	intergenic
ChrM	56332	G	G/A	gene internal	ChrM	244401	T	T/A	intergenic
ChrM	56379	G	G/A	gene internal	ChrM	244403	G	G/T	intergenic
ChrM	56482	C	C/T	intergenic	ChrM	244405	T	T/G	intergenic
ChrM	56505	C	C/T	intergenic	ChrM	244406	C	C/A	intergenic
ChrM	56522	G	G/A	intergenic	ChrM	244416	G	G/T	intergenic
ChrM	56531	G	G/A	intergenic	ChrM	244447	T	T/C	intergenic
ChrM	56577	G	G/A	intergenic	ChrM	244456	C	C/T	intergenic
ChrM	56689	C	C/T	intergenic	ChrM	244481	C	C/T	intergenic
ChrM	56716	C	C/A	intergenic	ChrM	244498	T	T/C	intergenic
ChrM	56821	G	G/A	intergenic	ChrM	244594	G	G/C	intergenic
ChrM	56832	G	G/A	intergenic	ChrM	244620	A	A/G	intergenic
ChrM	56845	G	G/A	intergenic	ChrM	244657	C	C/T	intergenic
ChrM	56908	C	C/A	intergenic	ChrM	244658	C	C/T	intergenic
ChrM	57355	G	G/T	intergenic	ChrM	244659	G	G/A	intergenic
ChrM	57834	G	G/A	intergenic	ChrM	244761	A	A/G	intergenic
ChrM	58771	C	C/T	intergenic	ChrM	244822	T	T/A	intergenic
ChrM	58808	C	C/A	intergenic	ChrM	244827	G	G/C	intergenic
ChrM	59012	T	T/G	intergenic	ChrM	244890	G	G/A	intergenic
ChrM	59131	C	C/G	intergenic	ChrM	244896	G	G/A	intergenic
ChrM	59330	T	T/A	intergenic	ChrM	244906	G	G/A	intergenic
ChrM	59406	G	G/A	intergenic	ChrM	244916	G	G/A	intergenic
ChrM	59464	-	CA/C	intergenic	ChrM	244941	C	C/T	intergenic
ChrM	59511	-	A/AT	intergenic	ChrM	244949	G	G/A	intergenic
ChrM	59530	A	A/T	gene internal	ChrM	244953	A	A/G	intergenic
ChrM	59570	G	G/A	gene internal	ChrM	244958	T	T/C	intergenic
ChrM	59575	G	G/A	gene internal	ChrM	244982	C	C/T	intergenic
ChrM	59661	G	G/A	gene internal	ChrM	244993	A	A/T	intergenic
ChrM	59663	G	G/A	gene internal	ChrM	244998	A	A/G	intergenic
ChrM	59670	G	G/C	gene internal	ChrM	245003	C	C/T	intergenic
ChrM	59723	G	G/T	gene internal	ChrM	245040	G	G/T	intergenic
ChrM	59739	T	T/C	gene internal	ChrM	245041	C	C/T	intergenic
ChrM	59906	C	C/T	gene internal	ChrM	245058	T	T/G	intergenic
ChrM	59971	T	T/C	gene internal	ChrM	245064	C	C/A	intergenic
ChrM	59993	G	G/T	gene internal	ChrM	245117	C	C/T	intergenic
ChrM	60040	T	T/C	gene internal	ChrM	245125	G	G/A	intergenic
ChrM	60116	A	A/C	gene internal	ChrM	245126	C	C/T	intergenic
ChrM	60142	G	G/A	intergenic	ChrM	245127	G	G/T	intergenic
ChrM	60172	T	T/C	intergenic	ChrM	245146	C	C/T	intergenic
ChrM	60354	C	C/A	gene internal	ChrM	245149	T	T/G	intergenic
ChrM	60895	A	A/G	gene internal	ChrM	245167	G	G/T	intergenic
ChrM	61017	C	C/T	gene internal	ChrM	245182	G	G/A	intergenic
ChrM	61067	G	G/A	gene internal	ChrM	245230	A	A/T	intergenic
ChrM	61077	G	G/A	gene internal	ChrM	245258	C	C/T	intergenic
ChrM	61287	G	G/A	intergenic	ChrM	245325	A	A/T	intergenic
ChrM	61492	T	T/C	gene internal	ChrM	245372	G	G/A	intergenic
ChrM	61526	A	A/G	gene internal	ChrM	245473	C	C/T	intergenic
ChrM	61643	G	G/T	gene internal	ChrM	245486	G	G/A	intergenic
ChrM	61690	C	C/T	gene internal	ChrM	245490	T	T/A	intergenic
ChrM	61737	G	G/A	gene internal	ChrM	245553	G	G/T	intergenic
ChrM	61744	C	C/T	gene internal	ChrM	245564	A	A/G	intergenic
ChrM	61846	C	C/T	gene internal	ChrM	245594	C	C/A	intergenic
ChrM	61908	C	C/T	gene internal	ChrM	245603	C	C/T	intergenic
ChrM	61997	G	G/A	intergenic	ChrM	245650	T	T/C	intergenic
ChrM	62002	G	G/A	intergenic	ChrM	245740	C	C/T	intergenic
ChrM	62044	G	G/A	intergenic	ChrM	245745	C	C/T	intergenic
ChrM	62046	C	C/G	intergenic	ChrM	245764	G	G/A	intergenic
ChrM	62149	G	G/A	intergenic	ChrM	245780	G	G/A	intergenic
ChrM	62168	G	G/A	intergenic	ChrM	245803	T	T/C	intergenic
ChrM	62256	G	G/A	intergenic	ChrM	245805	G	G/T	intergenic
ChrM	62432	G	G/T	intergenic	ChrM	245806	A	A/T	intergenic
ChrM	62435	A	A/T	intergenic	ChrM	245847	G	G/T	intergenic
ChrM	62524	A	A/G	intergenic	ChrM	245852	T	T/G	intergenic
ChrM	62567	T	T/A	intergenic	ChrM	245854	A	A/G	intergenic
ChrM	62569	-	GAATAATAGAAGCCTGATTC/G	intergenic	ChrM	245871	T	T/C	intergenic
ChrM	62658	G	G/T	intergenic	ChrM	245876	T	T/A	intergenic
ChrM	62725	T	T/A	intergenic	ChrM	245881	T	T/A	intergenic
ChrM	62738	T	T/C	intergenic	ChrM	245882	A	A/G	intergenic
ChrM	62755	C	C/T	intergenic	ChrM	245886	G	G/C	intergenic
ChrM	62761	G	G/A	intergenic	ChrM	245887	C	C/T	intergenic
ChrM	62809	C	C/T	intergenic	ChrM	245888	A	A/G	intergenic
ChrM	62835	C	C/A	intergenic	ChrM	245894	A	A/G	intergenic
ChrM	62850	C	C/A	intergenic	ChrM	245910	T	T/C	intergenic
ChrM	62899	C	C/A	intergenic	ChrM	245915	T	T/A	intergenic
ChrM	62900	G	G/A	intergenic	ChrM	245916	-	CT/C	intergenic
ChrM	62983	C	C/T	intergenic	ChrM	245923	A	A/G	intergenic
ChrM	62985	G	G/A	intergenic	ChrM	245927	G	G/A	intergenic
ChrM	62990	G	G/T	intergenic	ChrM	245928	T	T/G	intergenic
ChrM	63001	C	C/T	intergenic	ChrM	245938	C	C/A	intergenic
ChrM	63051	C	C/T	intergenic	ChrM	245940	T	T/G	intergenic
ChrM	63120	T	T/A	intergenic	ChrM	245944	C	C/A	intergenic
ChrM	63137	C	C/T	intergenic	ChrM	245945	T	T/G	intergenic
ChrM	63181	C	C/T	intergenic	ChrM	245949	T	T/C	intergenic
ChrM	63184	C	C/A	intergenic	ChrM	245951	G	G/A	intergenic
ChrM	63194	A	A/G	intergenic	ChrM	245956	T	T/G	intergenic
ChrM	63206	G	G/A	intergenic	ChrM	245957	G	G/C	intergenic
ChrM	63301	T	T/G	intergenic	ChrM	245961	G	G/A	intergenic
ChrM	63309	T	T/G	intergenic	ChrM	245967	C	C/T	intergenic
ChrM	63338	T	T/C	intergenic	ChrM	245968	C	C/G	intergenic
ChrM	63403	G	G/A	intergenic	ChrM	245972	-	A/AT	intergenic
ChrM	63587	G	G/A	intergenic	ChrM	245973	-	A/AACGC	intergenic
ChrM	63607	G	G/C	intergenic	ChrM	246006	T	T/C	intergenic
ChrM	64299	G	G/A	intergenic	ChrM	246009	C	C/G	intergenic
ChrM	64315	G	G/A	intergenic	ChrM	246013	G	G/A	intergenic
ChrM	64320	G	G/A	intergenic	ChrM	246021	T	T/C	intergenic
ChrM	64349	G	G/A	intergenic	ChrM	246023	A	A/C	intergenic
ChrM	64367	G	G/A	intergenic	ChrM	246037	A	A/G	intergenic
ChrM	64396	C	C/T	intergenic	ChrM	246039	G	G/A	intergenic
ChrM	64647	G	G/A	intergenic	ChrM	246046	C	C/T	intergenic
ChrM	64744	A	A/G	intergenic	ChrM	246049	A	A/G	intergenic
ChrM	64946	G	G/A	gene internal	ChrM	246050	T	T/C	intergenic
ChrM	65049	-	TCCCCCTCCA/T	intergenic	ChrM	246064	A	A/G	intergenic
ChrM	65465	T	T/C	intergenic	ChrM	246066	T	T/G	intergenic
ChrM	65576	-	G/GA	intergenic	ChrM	246067	A	A/T	intergenic
ChrM	65584	G	G/A	intergenic	ChrM	246070	C	C/T	intergenic
ChrM	65626	G	G/A	intergenic	ChrM	246073	G	G/A	intergenic
ChrM	65727	G	G/C	intergenic	ChrM	246075	T	T/G	intergenic
ChrM	65730	C	C/G	intergenic	ChrM	246076	T	T/A	intergenic
ChrM	65760	-	GGACCCCGCA/G	intergenic	ChrM	246082	T	T/G	intergenic
ChrM	65838	G	G/A	intergenic	ChrM	246095	C	C/T	intergenic
ChrM	66623	T	T/G	intergenic	ChrM	246118	T	T/C	intergenic
ChrM	66687	G	G/A	intergenic	ChrM	246127	-	TAAG/T	intergenic
ChrM	66877	C	C/A	intergenic	ChrM	246133	G	G/T	intergenic
ChrM	66917	G	G/A	intergenic	ChrM	246141	T	T/A	intergenic
ChrM	67131	C	C/A	intergenic	ChrM	246143	A	A/T	intergenic
ChrM	67132	C	C/T	intergenic	ChrM	246146	G	G/A	intergenic
ChrM	67678	T	T/A	intergenic	ChrM	246150	C	C/A	intergenic
ChrM	68047	C	C/T	intergenic	ChrM	246156	A	A/C	intergenic
ChrM	68435	C	C/T	intergenic	ChrM	246163	A	A/G	intergenic
ChrM	68500	G	G/A	intergenic	ChrM	246187	C	C/A	intergenic
ChrM	68817	A	A/G	intergenic	ChrM	246190	G	G/T	intergenic
ChrM	69199	C	C/T	intergenic	ChrM	246197	G	G/A	intergenic
ChrM	69395	T	T/C	gene internal	ChrM	246199	G	G/A	intergenic
ChrM	69645	A	A/G	intergenic	ChrM	246202	T	T/C	intergenic
ChrM	69677	C	C/A	intergenic	ChrM	246221	T	T/C	intergenic
ChrM	69683	G	G/A	intergenic	ChrM	246222	T	T/G	intergenic
ChrM	69865	C	C/T	intergenic	ChrM	246229	A	A/C	intergenic
ChrM	70100	C	C/T	intergenic	ChrM	246243	A	A/C	intergenic
ChrM	70190	C	C/A	intergenic	ChrM	246245	C	C/A	intergenic
ChrM	70662	C	C/T	intergenic	ChrM	246254	G	G/T	intergenic
ChrM	70740	A	A/G	intergenic	ChrM	246255	G	G/C	intergenic
ChrM	70742	G	G/A	intergenic	ChrM	246257	A	A/C	intergenic
ChrM	70755	G	G/A	intergenic	ChrM	246260	A	A/G	intergenic
ChrM	70777	G	G/A	intergenic	ChrM	246262	A	A/G	intergenic
ChrM	70780	C	C/T	intergenic	ChrM	246263	G	G/T	intergenic
ChrM	70794	G	G/A	intergenic	ChrM	246268	C	C/A	intergenic
ChrM	70825	C	C/T	intergenic	ChrM	246275	T	T/C	intergenic
ChrM	70860	T	T/C	intergenic	ChrM	246278	C	C/T	intergenic
ChrM	70861	G	G/A	intergenic	ChrM	246280	A	A/G	intergenic
ChrM	70900	T	T/C	intergenic	ChrM	246285	C	C/T	intergenic
ChrM	70912	G	G/A	intergenic	ChrM	246286	G	G/A	intergenic
ChrM	70957	T	T/C	intergenic	ChrM	246289	A	A/G	intergenic
ChrM	70960	C	C/T	intergenic	ChrM	246290	G	G/C	intergenic
ChrM	70994	G	G/A	intergenic	ChrM	246292	G	G/A	intergenic
ChrM	70996	T	T/C	intergenic	ChrM	246296	G	G/A	intergenic
ChrM	71001	C	C/T	intergenic	ChrM	246298	A	A/G	intergenic
ChrM	71034	G	G/A	intergenic	ChrM	246301	T	T/G	intergenic
ChrM	71045	C	C/T	intergenic	ChrM	246306	A	A/T	intergenic
ChrM	71066	G	G/T	intergenic	ChrM	246307	T	T/G	intergenic
ChrM	71122	A	A/G	intergenic	ChrM	246310	C	C/T	intergenic
ChrM	71125	T	T/A	intergenic	ChrM	246311	G	G/A	intergenic
ChrM	71154	G	G/T	intergenic	ChrM	246316	A	A/G	intergenic
ChrM	71166	C	C/T	intergenic	ChrM	246319	A	A/C	intergenic
ChrM	71186	G	G/A	intergenic	ChrM	246321	T	T/A	intergenic
ChrM	71194	G	G/T	intergenic	ChrM	246327	G	G/A	intergenic
ChrM	71232	G	G/A	intergenic	ChrM	246342	A	A/G	intergenic
ChrM	71248	T	T/C	intergenic	ChrM	246344	C	C/T	intergenic
ChrM	71255	T	T/A	intergenic	ChrM	246348	T	T/C	intergenic
ChrM	71256	C	C/T	intergenic	ChrM	246351	T	T/G	intergenic
ChrM	71257	A	A/G	intergenic	ChrM	246367	G	G/A	intergenic
ChrM	71291	C	C/A	intergenic	ChrM	246377	-	TTCA/T	intergenic
ChrM	71318	G	G/T	intergenic	ChrM	246389	G	G/C	intergenic
ChrM	71324	A	A/C	intergenic	ChrM	246390	G	G/T	intergenic
ChrM	71328	C	C/T	intergenic	ChrM	246401	G	G/A	intergenic
ChrM	71334	A	A/G	intergenic	ChrM	246403	A	A/T	intergenic
ChrM	71341	C	C/T	intergenic	ChrM	246406	T	T/C	intergenic
ChrM	71343	A	A/G	intergenic	ChrM	246407	C	C/T	intergenic
ChrM	71346	G	G/A	intergenic	ChrM	246411	A	A/G	intergenic
ChrM	71369	G	G/A	intergenic	ChrM	246412	C	C/A	intergenic
ChrM	71371	G	G/A	intergenic	ChrM	246415	-	TC/T	intergenic
ChrM	71377	G	G/C	intergenic	ChrM	246424	G	G/A	intergenic
ChrM	71387	G	G/A	intergenic	ChrM	246430	-	T/TTGAA	intergenic
ChrM	71392	C	C/T	intergenic	ChrM	246448	T	T/A	intergenic
ChrM	71407	G	G/A	intergenic	ChrM	246513	G	G/A	intergenic
ChrM	71418	T	T/C	intergenic	ChrM	246520	T	T/A	intergenic
ChrM	71433	G	G/A	intergenic	ChrM	246529	G	G/T	intergenic
ChrM	71436	G	G/A	intergenic	ChrM	246540	T	T/G	intergenic
ChrM	71443	C	C/T	intergenic	ChrM	246560	T	T/A	intergenic
ChrM	72571	C	C/G	intergenic	ChrM	246570	G	G/T	intergenic
ChrM	72643	G	G/A	intergenic	ChrM	246596	C	C/T	intergenic
ChrM	72728	C	C/A	intergenic	ChrM	246598	G	G/A	intergenic
ChrM	72766	C	C/T	intergenic	ChrM	246604	G	G/A	intergenic
ChrM	72789	G	G/T	intergenic	ChrM	246606	T	T/C	intergenic
ChrM	72905	G	G/A	intergenic	ChrM	246612	A	A/G	intergenic
ChrM	72923	-	G/GTT	intergenic	ChrM	246614	C	C/A	intergenic
ChrM	72952	C	C/G	intergenic	ChrM	246617	T	T/A	intergenic
ChrM	72966	G	G/A	intergenic	ChrM	246618	C	C/T	intergenic
ChrM	73029	C	C/T	intergenic	ChrM	246621	T	T/C	intergenic
ChrM	73044	C	C/T	intergenic	ChrM	246673	C	C/A	intergenic
ChrM	73060	G	G/A	intergenic	ChrM	246781	G	G/A	intergenic
ChrM	73276	T	T/A	intergenic	ChrM	246795	C	C/T	intergenic
ChrM	73299	G	G/A	intergenic	ChrM	246878	C	C/G	intergenic
ChrM	73346	C	C/T	intergenic	ChrM	246884	G	G/A	intergenic
ChrM	73367	G	G/A	intergenic	ChrM	246886	T	T/A	intergenic
ChrM	73403	T	T/A	intergenic	ChrM	246891	T	T/C	intergenic
ChrM	73481	C	C/A	intergenic	ChrM	246892	C	C/G	intergenic
ChrM	73552	G	G/A	intergenic	ChrM	246893	A	A/G	intergenic
ChrM	73596	G	G/T	intergenic	ChrM	246904	A	A/T	intergenic
ChrM	73626	C	C/T	intergenic	ChrM	246908	T	T/C	intergenic
ChrM	73682	G	G/A	intergenic	ChrM	246911	A	A/G	intergenic
ChrM	73766	G	G/T	intergenic	ChrM	246917	A	A/T	intergenic
ChrM	73837	A	A/G	intergenic	ChrM	246918	A	A/T	intergenic
ChrM	73846	C	C/A	intergenic	ChrM	246924	-	A/AAT	intergenic
ChrM	74013	T	T/A	intergenic	ChrM	246933	G	G/A	intergenic
ChrM	74081	C	C/T	intergenic	ChrM	246937	A	A/G	intergenic
ChrM	74240	G	G/A	intergenic	ChrM	246938	A	A/G	intergenic
ChrM	74310	A	A/T	intergenic	ChrM	246940	T	T/C	intergenic
ChrM	74332	G	G/A	intergenic	ChrM	246955	A	A/G	intergenic
ChrM	74363	A	A/G	intergenic	ChrM	246962	G	G/C	intergenic
ChrM	74383	A	A/G	intergenic	ChrM	246964	C	C/T	intergenic
ChrM	74447	G	G/A	intergenic	ChrM	246996	G	G/A	intergenic
ChrM	74456	C	C/T	intergenic	ChrM	247001	C	C/T	intergenic
ChrM	74512	C	C/T	intergenic	ChrM	247003	C	C/T	intergenic
ChrM	74616	C	C/T	intergenic	ChrM	247004	G	G/T	intergenic
ChrM	74633	G	G/A	intergenic	ChrM	247026	C	C/G	intergenic
ChrM	74647	G	G/A	intergenic	ChrM	247032	C	C/G	intergenic
ChrM	74656	C	C/T	intergenic	ChrM	247046	A	A/G	intergenic
ChrM	74689	A	A/T	intergenic	ChrM	247054	A	A/G	intergenic
ChrM	74698	T	T/A	intergenic	ChrM	247056	A	A/T	intergenic
ChrM	74703	C	C/T	intergenic	ChrM	247065	A	A/G	intergenic
ChrM	74719	G	G/T	intergenic	ChrM	247073	C	C/A	intergenic
ChrM	75049	C	C/T	intergenic	ChrM	247074	C	C/A	intergenic
ChrM	75205	G	G/A	intergenic	ChrM	247076	G	G/A	intergenic
ChrM	75214	G	G/A	intergenic	ChrM	247083	C	C/T	intergenic
ChrM	75548	A	A/T	intergenic	ChrM	247084	T	T/A	intergenic
ChrM	75565	G	G/A	intergenic	ChrM	247087	T	T/C	intergenic
ChrM	75608	C	C/T	intergenic	ChrM	247088	C	C/T	intergenic
ChrM	75689	C	C/A	intergenic	ChrM	247095	G	G/A	intergenic
ChrM	75723	C	C/T	intergenic	ChrM	247097	T	T/C	intergenic
ChrM	75797	-	T/TAA	intergenic	ChrM	247098	A	A/G	intergenic
ChrM	75975	-	CCAAATTTA/C	intergenic	ChrM	247116	G	G/T	intergenic
ChrM	76339	A	A/G	intergenic	ChrM	247124	C	C/A	intergenic
ChrM	76820	A	A/C	intergenic	ChrM	247126	T	T/G	intergenic
ChrM	76895	G	G/A	intergenic	ChrM	247132	-	AC/A	intergenic
ChrM	76916	T	T/C	intergenic	ChrM	247139	G	G/A	intergenic
ChrM	76948	C	C/T	intergenic	ChrM	247139	-	G/GT	intergenic
ChrM	76986	C	C/T	intergenic	ChrM	247141	-	G/GTTCA	intergenic
ChrM	77030	T	T/C	intergenic	ChrM	247190	G	G/A	intergenic
ChrM	77038	G	G/A	intergenic	ChrM	247216	G	G/A	intergenic
ChrM	77080	G	G/A	intergenic	ChrM	247217	C	C/A	intergenic
ChrM	77085	G	G/A	intergenic	ChrM	247218	C	C/A	intergenic
ChrM	77100	G	G/A	intergenic	ChrM	247243	G	G/T	intergenic
ChrM	77483	C	C/T	intergenic	ChrM	247272	T	T/C	intergenic
ChrM	77618	G	G/T	intergenic	ChrM	247280	C	C/G	intergenic
ChrM	77999	-	CT/C	intergenic	ChrM	247284	C	C/T	intergenic
ChrM	78160	G	G/A	intergenic	ChrM	247290	T	T/C	intergenic
ChrM	79034	G	G/A	gene internal	ChrM	247293	A	A/G	intergenic
ChrM	79046	C	C/T	gene internal	ChrM	247306	T	T/C	intergenic
ChrM	79305	C	C/T	intergenic	ChrM	247308	-	AG/A	intergenic
ChrM	79330	A	A/G	intergenic	ChrM	247314	A	A/G	intergenic
ChrM	79338	G	G/A	intergenic	ChrM	247320	T	T/C	intergenic
ChrM	79349	C	C/G	intergenic	ChrM	247327	C	C/A	intergenic
ChrM	79350	A	A/C	intergenic	ChrM	247330	A	A/G	intergenic
ChrM	79357	A	A/T	intergenic	ChrM	247333	A	A/C	intergenic
ChrM	79360	C	C/A	intergenic	ChrM	247335	T	T/C	intergenic
ChrM	79363	-	A/AAC	intergenic	ChrM	247348	T	T/G	intergenic
ChrM	79364	C	C/T	intergenic	ChrM	247350	A	A/G	intergenic
ChrM	79370	C	C/T	intergenic	ChrM	247364	A	A/G	intergenic
ChrM	79374	C	C/T	intergenic	ChrM	247365	A	A/G	intergenic
ChrM	79383	T	T/G	intergenic	ChrM	247372	C	C/G	intergenic
ChrM	79406	G	G/T	intergenic	ChrM	247373	T	T/C	intergenic
ChrM	79418	C	C/T	intergenic	ChrM	247374	T	T/C	intergenic
ChrM	79431	A	A/T	intergenic	ChrM	247380	A	A/G	intergenic
ChrM	79464	C	C/T	intergenic	ChrM	247382	C	C/G	intergenic
ChrM	79467	T	T/C	intergenic	ChrM	247383	C	C/G	intergenic
ChrM	79480	C	C/T	intergenic	ChrM	247384	A	A/C	intergenic
ChrM	79502	A	A/G	intergenic	ChrM	247389	A	A/T	intergenic
ChrM	79707	A	A/C	intergenic	ChrM	247407	G	G/T	intergenic
ChrM	79708	A	A/C	intergenic	ChrM	247412	T	T/C	intergenic
ChrM	79709	A	A/C	intergenic	ChrM	247414	C	C/T	intergenic
ChrM	79725	G	G/T	intergenic	ChrM	247415	G	G/A	intergenic
ChrM	79766	G	G/A	intergenic	ChrM	247420	C	C/T	intergenic
ChrM	79871	A	A/T	intergenic	ChrM	247421	C	C/T	intergenic
ChrM	79871	-	A/AT	intergenic	ChrM	247424	A	A/G	intergenic
ChrM	79879	T	T/G	intergenic	ChrM	247425	G	G/A	intergenic
ChrM	79893	A	A/C	intergenic	ChrM	247426	C	C/A	intergenic
ChrM	79899	A	A/G	intergenic	ChrM	247433	C	C/G	intergenic
ChrM	79920	T	T/C	intergenic	ChrM	247437	C	C/G	intergenic
ChrM	79928	-	TA/T	intergenic	ChrM	247445	T	T/C	intergenic
ChrM	79968	-	A/AATCTTAT	intergenic	ChrM	247471	G	G/T	intergenic
ChrM	79977	T	T/C	intergenic	ChrM	247495	T	T/C	intergenic
ChrM	79980	C	C/A	intergenic	ChrM	247525	G	G/T	intergenic
ChrM	79984	C	C/A	intergenic	ChrM	247534	C	C/A	intergenic
ChrM	80056	G	G/T	intergenic	ChrM	247535	T	T/A	intergenic
ChrM	80060	G	G/A	intergenic	ChrM	247568	G	G/A	intergenic
ChrM	80089	G	G/A	intergenic	ChrM	247572	G	G/A	intergenic
ChrM	80171	A	A/G	intergenic	ChrM	247605	-	G/GTATAATTATTCT	intergenic
ChrM	80215	G	G/T	intergenic	ChrM	247624	T	T/C	intergenic
ChrM	80219	G	G/A	intergenic	ChrM	247683	G	G/A	intergenic
ChrM	80226	T	T/A	intergenic	ChrM	247685	G	G/C	intergenic
ChrM	80227	G	G/A	intergenic	ChrM	247698	G	G/A	intergenic
ChrM	80232	A	A/C	intergenic	ChrM	247803	G	G/A	intergenic
ChrM	80235	-	A/AG	intergenic	ChrM	247826	G	G/C	intergenic
ChrM	80235	A	A/T	intergenic	ChrM	247858	G	G/A	intergenic
ChrM	80245	C	C/A	intergenic	ChrM	247862	G	G/A	intergenic
ChrM	80248	A	A/T	intergenic	ChrM	247866	G	G/A	intergenic
ChrM	80256	T	T/C	intergenic	ChrM	247870	G	G/A	intergenic
ChrM	80291	G	G/T	intergenic	ChrM	247875	C	C/A	intergenic
ChrM	80370	G	G/T	intergenic	ChrM	247877	T	T/G	intergenic
ChrM	80375	C	C/T	intergenic	ChrM	247881	G	G/A	intergenic
ChrM	80391	G	G/A	intergenic	ChrM	247902	A	A/T	intergenic
ChrM	80397	G	G/A	intergenic	ChrM	247903	G	G/T	intergenic
ChrM	80427	G	G/A	intergenic	ChrM	247907	A	A/T	intergenic
ChrM	80447	C	C/T	intergenic	ChrM	247911	C	C/G	intergenic
ChrM	80475	G	G/T	intergenic	ChrM	247926	G	G/T	intergenic
ChrM	80548	C	C/T	intergenic	ChrM	247930	T	T/G	intergenic
ChrM	80576	G	G/A	intergenic	ChrM	247936	C	C/A	intergenic
ChrM	80588	C	C/A	intergenic	ChrM	247937	A	A/G	intergenic
ChrM	80875	G	G/A	intergenic	ChrM	247944	C	C/T	intergenic
ChrM	81104	T	T/G	intergenic	ChrM	247948	T	T/C	intergenic
ChrM	81130	G	G/T	intergenic	ChrM	247950	A	A/C	intergenic
ChrM	81178	A	A/G	intergenic	ChrM	247955	C	C/G	intergenic
ChrM	81837	C	C/A	intergenic	ChrM	247956	A	A/G	intergenic
ChrM	81850	G	G/C	intergenic	ChrM	247958	G	G/T	intergenic
ChrM	81908	T	T/A	intergenic	ChrM	247963	A	A/C	intergenic
ChrM	82067	A	A/G	intergenic	ChrM	247971	A	A/T	intergenic
ChrM	82115	G	G/A	intergenic	ChrM	247972	A	A/G	intergenic
ChrM	82667	A	A/T	intergenic	ChrM	247977	G	G/C	intergenic
ChrM	83654	T	T/G	intergenic	ChrM	247991	C	C/A	intergenic
ChrM	83841	G	G/T	intergenic	ChrM	247995	T	T/C	intergenic
ChrM	83860	G	G/A	intergenic	ChrM	247997	T	T/C	intergenic
ChrM	83875	C	C/A	intergenic	ChrM	248004	T	T/G	intergenic
ChrM	83908	G	G/A	intergenic	ChrM	248008	A	A/T	intergenic
ChrM	83933	C	C/T	intergenic	ChrM	248013	C	C/G	intergenic
ChrM	83944	C	C/T	intergenic	ChrM	248016	G	G/A	intergenic
ChrM	84069	-	GA/G	intergenic	ChrM	248017	A	A/G	intergenic
ChrM	84383	G	G/T	intergenic	ChrM	248018	A	A/G	intergenic
ChrM	84649	A	A/T	intergenic	ChrM	248023	C	C/T	intergenic
ChrM	84821	T	T/A	intergenic	ChrM	248040	C	C/T	intergenic
ChrM	85336	C	C/T	gene internal	ChrM	248057	-	AT/A	intergenic
ChrM	85604	C	C/A	gene internal	ChrM	248061	T	T/A	intergenic
ChrM	86175	C	C/T	gene internal	ChrM	248065	G	G/T	intergenic
ChrM	86329	G	G/C	gene internal	ChrM	248090	T	T/A	intergenic
ChrM	86368	G	G/A	gene internal	ChrM	248091	T	T/G	intergenic
ChrM	86939	A	A/T	gene internal	ChrM	248092	T	T/G	intergenic
ChrM	87675	C	C/T	gene internal	ChrM	248146	T	T/A	intergenic
ChrM	87739	C	C/T	gene internal	ChrM	248148	C	C/A	intergenic
ChrM	87749	G	G/A	gene internal	ChrM	248151	T	T/C	intergenic
ChrM	87753	C	C/T	gene internal	ChrM	248160	T	T/C	intergenic
ChrM	88010	C	C/T	gene internal	ChrM	248165	C	C/A	intergenic
ChrM	88793	G	G/A	gene internal	ChrM	248174	T	T/C	intergenic
ChrM	89343	G	G/A	gene internal	ChrM	248179	A	A/G	intergenic
ChrM	89445	G	G/A	gene internal	ChrM	248185	T	T/A	intergenic
ChrM	89471	C	C/T	gene internal	ChrM	248385	C	C/A	intergenic
ChrM	89556	T	T/C	gene internal	ChrM	248429	A	A/G	intergenic
ChrM	89981	G	G/A	gene internal	ChrM	248741	T	T/C	gene internal
ChrM	90129	G	G/C	gene internal	ChrM	248747	T	T/A	gene internal
ChrM	90130	-	G/GCC	gene internal	ChrM	248772	G	G/A	gene internal
ChrM	90139	T	T/C	gene internal	ChrM	248850	C	C/A	gene internal
ChrM	90562	C	C/T	gene internal	ChrM	248873	C	C/T	gene internal
ChrM	90650	C	C/T	gene internal	ChrM	248876	C	C/T	gene internal
ChrM	90771	C	C/T	gene internal	ChrM	248901	G	G/T	gene internal
ChrM	91091	G	G/A	intergenic	ChrM	248947	G	G/A	gene internal
ChrM	91817	C	C/A	intergenic	ChrM	249611	G	G/A	gene internal
ChrM	91828	A	A/C	intergenic	ChrM	250125	G	G/A	gene internal
ChrM	91857	T	T/C	intergenic	ChrM	250836	T	T/C	intergenic
ChrM	91881	G	G/A	intergenic	ChrM	250848	C	C/T	intergenic
ChrM	91930	A	A/T	intergenic	ChrM	251564	C	C/T	intergenic
ChrM	91939	G	G/A	intergenic	ChrM	251584	G	G/A	intergenic
ChrM	92056	G	G/A	intergenic	ChrM	252246	C	C/G	intergenic
ChrM	92134	G	G/A	intergenic	ChrM	252316	C	C/A	intergenic
ChrM	92182	C	C/A	intergenic	ChrM	252368	C	C/T	intergenic
ChrM	92201	A	A/G	intergenic	ChrM	252378	G	G/A	intergenic
ChrM	92220	G	G/C	intergenic	ChrM	252689	C	C/T	intergenic
ChrM	92234	G	G/A	intergenic	ChrM	252746	A	A/G	intergenic
ChrM	92339	T	T/A	intergenic	ChrM	252766	G	G/A	intergenic
ChrM	92497	T	T/A	intergenic	ChrM	252788	C	C/T	intergenic
ChrM	93740	C	C/T	intergenic	ChrM	252833	C	C/T	intergenic
ChrM	137918	C	C/G	intergenic	ChrM	252857	G	G/T	intergenic
ChrM	137951	C	C/T	intergenic	ChrM	252893	G	G/A	intergenic
ChrM	137967	G	G/A	intergenic	ChrM	253076	C	C/G	intergenic
ChrM	137979	C	C/A	intergenic	ChrM	253140	T	T/G	intergenic
ChrM	138143	G	G/A	intergenic	ChrM	253193	A	A/G	intergenic
ChrM	138170	C	C/A	intergenic	ChrM	253196	A	A/T	intergenic
ChrM	138241	G	G/A	intergenic	ChrM	253321	G	G/A	intergenic
ChrM	138275	T	T/C	intergenic	ChrM	253377	G	G/A	intergenic
ChrM	138325	G	G/A	intergenic	ChrM	253496	C	C/T	intergenic
ChrM	138343	G	G/T	intergenic	ChrM	253666	C	C/T	intergenic
ChrM	138414	G	G/A	intergenic	ChrM	253674	G	G/A	intergenic
ChrM	138424	C	C/T	intergenic	ChrM	253757	G	G/A	intergenic
ChrM	138532	G	G/T	intergenic	ChrM	253767	G	G/A	intergenic
ChrM	138566	T	T/G	intergenic	ChrM	253809	C	C/T	intergenic
ChrM	138798	C	C/T	intergenic	ChrM	253841	C	C/T	intergenic
ChrM	138908	C	C/G	intergenic	ChrM	253960	C	C/G	intergenic
ChrM	139173	G	G/T	intergenic	ChrM	253974	C	C/T	intergenic
ChrM	139175	A	A/G	intergenic	ChrM	253999	G	G/A	intergenic
ChrM	139270	G	G/T	intergenic	ChrM	254010	G	G/A	intergenic
ChrM	139324	T	T/A	intergenic	ChrM	254030	T	T/C	intergenic
ChrM	139377	G	G/T	intergenic	ChrM	254041	A	A/C	intergenic
ChrM	139400	G	G/A	intergenic	ChrM	254186	G	G/A	intergenic
ChrM	139495	C	C/A	intergenic	ChrM	254192	G	G/A	intergenic
ChrM	139541	G	G/A	intergenic	ChrM	254262	A	A/C	intergenic
ChrM	139547	C	C/A	intergenic	ChrM	254295	G	G/A	intergenic
ChrM	139662	C	C/T	intergenic	ChrM	254378	G	G/A	intergenic
ChrM	139696	T	T/G	intergenic	ChrM	254415	C	C/T	intergenic
ChrM	139718	A	A/G	intergenic	ChrM	254525	G	G/A	intergenic
ChrM	139748	G	G/A	intergenic	ChrM	254649	A	A/G	intergenic
ChrM	139801	C	C/T	intergenic	ChrM	254747	G	G/A	intergenic
ChrM	139844	C	C/A	intergenic	ChrM	254781	A	A/G	gene internal
ChrM	139956	C	C/T	intergenic	ChrM	254889	T	T/G	gene internal
ChrM	140567	G	G/T	intergenic	ChrM	254974	G	G/A	gene internal
ChrM	140661	C	C/T	intergenic	ChrM	254986	C	C/T	gene internal
ChrM	140704	G	G/T	intergenic	ChrM	255023	G	G/C	gene internal
ChrM	140718	G	G/A	intergenic	ChrM	255044	G	G/A	gene internal
ChrM	140758	C	C/T	intergenic	ChrM	255048	G	G/A	gene internal
ChrM	140863	G	G/A	intergenic	ChrM	255121	G	G/C	gene internal
ChrM	140935	C	C/T	intergenic	ChrM	255149	G	G/T	gene internal
ChrM	140956	T	T/A	intergenic	ChrM	255207	G	G/A	gene internal
ChrM	141030	A	A/G	intergenic	ChrM	255212	-	ACGCTTGACT/A	gene internal
ChrM	141137	C	C/A	intergenic	ChrM	255300	G	G/A	intergenic
ChrM	141138	C	C/A	intergenic	ChrM	255306	G	G/A	intergenic
ChrM	141139	A	A/G	intergenic	ChrM	255320	G	G/A	intergenic
ChrM	141140	-	TGAAGA/T	intergenic	ChrM	255447	G	G/A	intergenic
ChrM	141140	T	T/A	intergenic	ChrM	255494	G	G/T	intergenic
ChrM	141141	G	G/T	intergenic	ChrM	255604	T	T/A	intergenic
ChrM	141142	A	A/C	intergenic	ChrM	255627	T	T/C	intergenic
ChrM	141145	A	A/T	intergenic	ChrM	255658	C	C/T	intergenic
ChrM	141149	C	C/A	intergenic	ChrM	255727	G	G/A	intergenic
ChrM	141159	T	T/C	intergenic	ChrM	255751	A	A/T	intergenic
ChrM	141161	G	G/C	intergenic	ChrM	255775	C	C/A	intergenic
ChrM	141174	A	A/G	gene internal	ChrM	255844	G	G/A	intergenic
ChrM	141177	G	G/T	gene internal	ChrM	255899	C	C/T	intergenic
ChrM	141193	T	T/C	gene internal	ChrM	255923	T	T/C	intergenic
ChrM	141223	C	C/A	gene internal	ChrM	256204	T	T/A	intergenic
ChrM	141227	A	A/G	gene internal	ChrM	256627	A	A/G	intergenic
ChrM	141234	A	A/T	gene internal	ChrM	256815	T	T/C	intergenic
ChrM	141244	T	T/G	gene internal	ChrM	256857	G	G/A	intergenic
ChrM	141245	C	C/A	gene internal	ChrM	256898	C	C/T	intergenic
ChrM	141251	G	G/C	gene internal	ChrM	256984	G	G/A	intergenic
ChrM	141267	G	G/A	gene internal	ChrM	257235	G	G/A	intergenic
ChrM	141275	T	T/G	gene internal	ChrM	257253	C	C/T	intergenic
ChrM	141276	G	G/A	gene internal	ChrM	257254	C	C/T	intergenic
ChrM	141282	C	C/T	gene internal	ChrM	257256	G	G/A	intergenic
ChrM	141283	T	T/C	gene internal	ChrM	257261	T	T/C	intergenic
ChrM	141300	G	G/A	gene internal	ChrM	257270	C	C/T	intergenic
ChrM	141326	A	A/G	gene internal	ChrM	257285	G	G/C	intergenic
ChrM	141336	G	G/C	gene internal	ChrM	257338	C	C/T	intergenic
ChrM	141341	A	A/C	gene internal	ChrM	257354	T	T/G	intergenic
ChrM	141370	G	G/C	gene internal	ChrM	257678	C	C/T	intergenic
ChrM	141371	T	T/C	gene internal	ChrM	257842	C	C/T	intergenic
ChrM	141381	T	T/C	gene internal	ChrM	257844	G	G/A	intergenic
ChrM	141383	T	T/G	gene internal	ChrM	257856	G	G/A	intergenic
ChrM	141384	T	T/G	gene internal	ChrM	257888	G	G/A	intergenic
ChrM	141387	G	G/T	gene internal	ChrM	257889	G	G/A	intergenic
ChrM	141390	T	T/G	gene internal	ChrM	257956	T	T/C	intergenic
ChrM	141392	G	G/C	gene internal	ChrM	257962	C	C/A	intergenic
ChrM	141393	A	A/C	gene internal	ChrM	257983	G	G/T	intergenic
ChrM	141396	T	T/C	gene internal	ChrM	257986	G	G/C	intergenic
ChrM	141401	G	G/C	gene internal	ChrM	258016	G	G/A	intergenic
ChrM	141402	T	T/C	gene internal	ChrM	258062	C	C/T	intergenic
ChrM	141408	T	T/A	gene internal	ChrM	258066	C	C/A	intergenic
ChrM	141411	A	A/G	gene internal	ChrM	258088	T	T/C	intergenic
ChrM	141414	C	C/T	gene internal	ChrM	258113	G	G/A	intergenic
ChrM	141417	C	C/G	gene internal	ChrM	258130	C	C/A	intergenic
ChrM	141423	A	A/C	gene internal	ChrM	258158	T	T/C	intergenic
ChrM	141431	A	A/C	gene internal	ChrM	258165	G	G/A	intergenic
ChrM	141436	T	T/C	gene internal	ChrM	258181	T	T/C	intergenic
ChrM	141437	G	G/T	gene internal	ChrM	258199	G	G/A	intergenic
ChrM	141438	C	C/T	gene internal	ChrM	258267	C	C/A	intergenic
ChrM	141450	G	G/T	gene internal	ChrM	258279	C	C/A	intergenic
ChrM	141460	A	A/C	gene internal	ChrM	258323	C	C/T	intergenic
ChrM	141461	-	A/AAAT	gene internal	ChrM	258373	C	C/T	intergenic
ChrM	141467	C	C/T	gene internal	ChrM	258633	G	G/A	intergenic
ChrM	141468	T	T/C	gene internal	ChrM	258666	G	G/T	intergenic
ChrM	141474	A	A/C	gene internal	ChrM	258671	C	C/G	intergenic
ChrM	141476	T	T/G	gene internal	ChrM	258672	A	A/G	intergenic
ChrM	141477	T	T/C	gene internal	ChrM	258675	G	G/C	intergenic
ChrM	141480	C	C/T	gene internal	ChrM	258680	C	C/A	intergenic
ChrM	141494	G	G/C	gene internal	ChrM	258732	G	G/A	intergenic
ChrM	141495	C	C/T	gene internal	ChrM	258739	C	C/T	intergenic
ChrM	141500	A	A/T	gene internal	ChrM	258767	T	T/A	intergenic
ChrM	141550	A	A/G	gene internal	ChrM	258768	G	G/A	intergenic
ChrM	141554	C	C/A	gene internal	ChrM	258772	C	C/T	intergenic
ChrM	141645	G	G/A	gene internal	ChrM	258838	C	C/T	intergenic
ChrM	141658	G	G/A	gene internal	ChrM	258857	G	G/C	intergenic
ChrM	141716	A	A/T	gene internal	ChrM	258977	G	G/A	intergenic
ChrM	141723	-	A/AG	gene internal	ChrM	259036	-	CCT/C	intergenic
ChrM	141728	T	T/C	gene internal	ChrM	259096	G	G/T	intergenic
ChrM	141729	A	A/G	gene internal	ChrM	259178	G	G/A	intergenic
ChrM	142008	T	T/A	gene internal	ChrM	259217	G	G/T	intergenic
ChrM	142011	A	A/C	gene internal	ChrM	259224	C	C/G	intergenic
ChrM	142013	T	T/G	gene internal	ChrM	259310	G	G/A	intergenic
ChrM	142064	G	G/C	intergenic	ChrM	259437	C	C/A	intergenic
ChrM	142077	-	CA/C	intergenic	ChrM	259500	C	C/T	intergenic
ChrM	142137	T	T/A	intergenic	ChrM	259590	G	G/A	intergenic
ChrM	142142	G	G/T	intergenic	ChrM	259608	C	C/A	intergenic
ChrM	142144	A	A/C	intergenic	ChrM	259708	C	C/T	intergenic
ChrM	142147	T	T/G	intergenic	ChrM	259806	G	G/A	intergenic
ChrM	142173	A	A/G	intergenic	ChrM	259863	C	C/T	intergenic
ChrM	142190	T	T/C	intergenic	ChrM	259888	C	C/A	intergenic
ChrM	142254	T	T/A	intergenic	ChrM	260172	G	G/A	intergenic
ChrM	142260	T	T/A	intergenic	ChrM	260300	T	T/A	intergenic
ChrM	142286	G	G/T	intergenic	ChrM	260486	-	G/GCTTGGTTTCAT	intergenic
ChrM	142287	A	A/T	intergenic	ChrM	260616	C	C/A	intergenic
ChrM	142288	A	A/T	intergenic	ChrM	260731	G	G/A	intergenic
ChrM	142301	C	C/T	intergenic	ChrM	260768	C	C/T	intergenic
ChrM	142303	C	C/A	intergenic	ChrM	260780	T	T/C	intergenic
ChrM	142306	T	T/A	intergenic	ChrM	260796	C	C/T	intergenic
ChrM	142310	A	A/T	intergenic	ChrM	260821	G	G/A	intergenic
ChrM	142313	T	T/A	intergenic	ChrM	260822	G	G/A	intergenic
ChrM	142317	G	G/A	intergenic	ChrM	260913	G	G/A	intergenic
ChrM	142320	T	T/C	intergenic	ChrM	260923	C	C/T	intergenic
ChrM	142330	T	T/A	intergenic	ChrM	260954	C	C/A	intergenic
ChrM	142347	A	A/G	intergenic	ChrM	260976	C	C/T	intergenic
ChrM	143028	T	T/G	intergenic	ChrM	261027	A	A/G	intergenic
ChrM	143029	C	C/T	intergenic	ChrM	261036	A	A/G	intergenic
ChrM	143693	G	G/T	intergenic	ChrM	261064	C	C/T	intergenic
ChrM	143700	T	T/C	intergenic	ChrM	261090	G	G/A	intergenic
ChrM	143762	T	T/C	intergenic	ChrM	261098	G	G/A	intergenic
ChrM	156953	C	C/T	intergenic	ChrM	261102	G	G/A	intergenic
ChrM	157057	C	C/T	intergenic	ChrM	261107	G	G/A	intergenic
ChrM	157191	G	G/A	intergenic	ChrM	261153	G	G/A	intergenic
ChrM	167121	A	A/G	intergenic	ChrM	261180	G	G/A	intergenic
ChrM	167219	G	G/C	intergenic	ChrM	261201	G	G/A	intergenic
ChrM	167252	G	G/A	intergenic	ChrM	261215	C	C/T	intergenic
ChrM	167369	T	T/C	intergenic	ChrM	261220	T	T/G	intergenic
ChrM	167407	A	A/T	intergenic	ChrM	261275	G	G/A	intergenic
ChrM	167451	T	T/A	intergenic	ChrM	261300	G	G/A	intergenic
ChrM	167468	C	C/T	intergenic	ChrM	261310	C	C/T	intergenic
ChrM	167512	T	T/G	intergenic	ChrM	261330	G	G/A	intergenic
ChrM	167560	A	A/G	intergenic	ChrM	261353	C	C/T	intergenic
ChrM	167565	C	C/T	intergenic	ChrM	261354	G	G/A	intergenic
ChrM	167782	G	G/T	intergenic	ChrM	261356	G	G/A	intergenic
ChrM	167785	A	A/C	intergenic	ChrM	261375	G	G/A	intergenic
ChrM	167788	C	C/T	intergenic	ChrM	261381	G	G/T	intergenic
ChrM	167837	T	T/C	intergenic	ChrM	261416	C	C/T	intergenic
ChrM	167890	A	A/G	intergenic	ChrM	261421	A	A/T	intergenic
ChrM	167891	A	A/G	intergenic	ChrM	261424	G	G/A	intergenic
ChrM	167893	C	C/A	intergenic	ChrM	261427	G	G/T	intergenic
ChrM	167894	A	A/C	intergenic	ChrM	261447	T	T/G	intergenic
ChrM	167895	G	G/T	intergenic	ChrM	261473	C	C/T	intergenic
ChrM	167905	C	C/T	intergenic	ChrM	261478	C	C/T	intergenic
ChrM	167959	-	CGT/C	intergenic	ChrM	261483	C	C/T	intergenic
ChrM	167959	C	C/T	intergenic	ChrM	261521	G	G/T	intergenic
ChrM	168000	T	T/A	intergenic	ChrM	261525	C	C/T	intergenic
ChrM	168021	A	A/G	intergenic	ChrM	261532	C	C/T	intergenic
ChrM	168093	-	GT/G	intergenic	ChrM	261543	G	G/A	intergenic
ChrM	168111	A	A/G	intergenic	ChrM	261545	A	A/C	intergenic
ChrM	168153	G	G/A	intergenic	ChrM	261553	G	G/A	intergenic
ChrM	168249	C	C/A	intergenic	ChrM	261570	A	A/G	intergenic
ChrM	168292	T	T/C	intergenic	ChrM	261591	G	G/A	intergenic
ChrM	168317	-	CT/C	intergenic	ChrM	261640	A	A/T	gene internal
ChrM	168483	A	A/T	gene internal	ChrM	261643	A	A/C	gene internal
ChrM	168551	C	C/T	gene internal	ChrM	261680	G	G/A	gene internal
ChrM	168672	G	G/A	gene internal	ChrM	261681	G	G/A	gene internal
ChrM	168771	G	G/A	gene internal	ChrM	261703	C	C/T	gene internal
ChrM	168848	C	C/T	gene internal	ChrM	261754	C	C/A	intergenic
ChrM	168849	G	G/T	gene internal	ChrM	261762	G	G/A	intergenic
ChrM	168853	G	G/T	gene internal	ChrM	261849	G	G/A	intergenic
ChrM	168854	C	C/T	gene internal	ChrM	261986	G	G/A	intergenic
ChrM	168860	C	C/T	gene internal	ChrM	262110	G	G/A	intergenic
ChrM	168864	-	TC/T	gene internal	ChrM	262128	G	G/A	intergenic
ChrM	168865	C	C/T	gene internal	ChrM	262138	A	A/T	intergenic
ChrM	168874	G	G/T	gene internal	ChrM	262198	C	C/T	intergenic
ChrM	168875	G	G/T	gene internal	ChrM	262211	C	C/T	intergenic
ChrM	168878	G	G/T	gene internal	ChrM	262273	G	G/A	intergenic
ChrM	168933	G	G/C	gene internal	ChrM	262279	T	T/G	intergenic
ChrM	168946	T	T/C	gene internal	ChrM	262290	G	G/A	intergenic
ChrM	168948	A	A/T	gene internal	ChrM	262296	T	T/G	intergenic
ChrM	168949	A	A/T	gene internal	ChrM	262421	C	C/G	intergenic
ChrM	169123	C	C/T	intergenic	ChrM	262423	G	G/A	intergenic
ChrM	169139	C	C/T	intergenic	ChrM	262435	C	C/G	intergenic
ChrM	169176	G	G/A	intergenic	ChrM	262453	G	G/A	intergenic
ChrM	169178	A	A/C	intergenic	ChrM	262541	C	C/A	intergenic
ChrM	169202	C	C/T	intergenic	ChrM	262576	C	C/T	intergenic
ChrM	169227	C	C/T	intergenic	ChrM	262605	G	G/A	intergenic
ChrM	169239	G	G/A	intergenic	ChrM	262652	A	A/G	intergenic
ChrM	169265	T	T/C	intergenic	ChrM	262664	C	C/T	intergenic
ChrM	169266	C	C/G	intergenic	ChrM	262705	C	C/T	intergenic
ChrM	169343	T	T/C	intergenic	ChrM	262815	C	C/T	intergenic
ChrM	169395	G	G/A	intergenic	ChrM	262828	C	C/T	intergenic
ChrM	169438	C	C/T	intergenic	ChrM	262961	G	G/A	intergenic
ChrM	169479	G	G/A	intergenic	ChrM	262964	G	G/A	intergenic
ChrM	169497	G	G/A	intergenic	ChrM	262974	G	G/T	intergenic
ChrM	169567	C	C/T	intergenic	ChrM	263174	G	G/A	gene internal
ChrM	169638	C	C/T	intergenic	ChrM	263379	G	G/A	intergenic
ChrM	169772	-	T/TA	intergenic	ChrM	263459	A	A/T	intergenic
ChrM	169801	G	G/A	intergenic	ChrM	263461	C	C/T	intergenic
ChrM	169807	G	G/T	intergenic	ChrM	263517	G	G/A	intergenic
ChrM	169829	C	C/T	intergenic	ChrM	263535	G	G/A	intergenic
ChrM	169923	T	T/G	intergenic	ChrM	263565	C	C/A	intergenic
ChrM	170111	C	C/T	intergenic	ChrM	263570	C	C/T	intergenic
ChrM	170196	-	CAG/C	intergenic	ChrM	264512	A	A/T	intergenic
ChrM	170217	T	T/C	intergenic	ChrM	265161	A	A/T	intergenic
ChrM	170246	-	TGATA/T	intergenic	ChrM	265310	C	C/A	intergenic
ChrM	170246	T	T/A	intergenic	ChrM	265315	A	A/G	intergenic
ChrM	170247	G	G/A	intergenic	ChrM	265327	C	C/T	intergenic
ChrM	170248	A	A/T	intergenic	ChrM	265354	-	A/ACC	intergenic
ChrM	170249	T	T/C	intergenic	ChrM	265361	C	C/T	intergenic
ChrM	170250	A	A/T	intergenic	ChrM	265382	G	G/A	intergenic
ChrM	170251	-	A/ATCT	intergenic	ChrM	265383	A	A/T	intergenic
ChrM	170388	G	G/A	intergenic	ChrM	265398	C	C/T	intergenic
ChrM	170488	C	C/G	intergenic	ChrM	265408	C	C/A	intergenic
ChrM	170682	G	G/A	intergenic	ChrM	265417	G	G/T	intergenic
ChrM	170725	C	C/T	intergenic	ChrM	265668	A	A/C	intergenic
ChrM	170732	G	G/A	intergenic	ChrM	266057	G	G/A	intergenic
ChrM	170813	A	A/G	intergenic	ChrM	266061	A	A/G	intergenic
ChrM	170912	G	G/A	gene internal	ChrM	266068	G	G/A	intergenic
ChrM	170914	G	G/A	gene internal	ChrM	266096	G	G/A	intergenic
ChrM	170944	C	C/T	gene internal	ChrM	266128	G	G/T	intergenic
ChrM	171092	G	G/A	gene internal	ChrM	266152	C	C/G	intergenic
ChrM	171154	A	A/T	gene internal	ChrM	266159	T	T/C	intergenic
ChrM	171161	C	C/T	gene internal	ChrM	266502	C	C/G	intergenic
ChrM	171182	G	G/A	gene internal	ChrM	266563	G	G/A	intergenic
ChrM	171317	C	C/A	gene internal	ChrM	266569	G	G/A	intergenic
ChrM	171435	C	C/T	gene internal	ChrM	266571	T	T/C	intergenic
ChrM	171437	G	G/A	gene internal	ChrM	266611	G	G/A	intergenic
ChrM	171666	G	G/A	gene internal	ChrM	266658	C	C/T	intergenic
ChrM	171766	G	G/A	gene internal	ChrM	266667	C	C/A	intergenic
ChrM	171949	C	C/T	gene internal	ChrM	266669	G	G/A	intergenic
ChrM	171982	C	C/T	gene internal	ChrM	266699	A	A/G	intergenic
ChrM	172007	G	G/A	gene internal	ChrM	266721	G	G/A	intergenic
ChrM	172057	G	G/T	gene internal	ChrM	266734	C	C/G	intergenic
ChrM	172074	G	G/A	gene internal	ChrM	266747	C	C/A	intergenic
ChrM	172091	C	C/T	gene internal	ChrM	266776	A	A/C	intergenic
ChrM	172111	C	C/T	gene internal	ChrM	266818	C	C/T	intergenic
ChrM	172117	G	G/A	gene internal	ChrM	266860	C	C/T	intergenic
ChrM	172127	C	C/T	gene internal	ChrM	266900	G	G/A	intergenic
ChrM	172507	-	C/CG	gene internal	ChrM	266903	G	G/A	intergenic
ChrM	172535	C	C/T	gene internal	ChrM	266910	A	A/G	intergenic
ChrM	172654	C	C/G	gene internal	ChrM	266931	A	A/G	intergenic
ChrM	172687	C	C/T	gene internal	ChrM	266943	G	G/A	intergenic
ChrM	172738	C	C/T	gene internal	ChrM	266945	G	G/A	intergenic
ChrM	172783	-	C/CA	gene internal	ChrM	266962	C	C/T	intergenic
ChrM	172913	C	C/T	gene internal	ChrM	266985	C	C/T	intergenic
ChrM	172968	G	G/A	gene internal	ChrM	266989	G	G/A	intergenic
ChrM	173021	G	G/T	gene internal	ChrM	267006	G	G/T	intergenic
ChrM	173047	G	G/A	gene internal	ChrM	267019	C	C/T	intergenic
ChrM	173074	C	C/T	gene internal	ChrM	267044	C	C/T	intergenic
ChrM	173088	G	G/A	gene internal	ChrM	267059	C	C/T	intergenic
ChrM	173197	C	C/T	gene internal	ChrM	267069	G	G/A	intergenic
ChrM	173224	C	C/G	gene internal	ChrM	267089	C	C/T	intergenic
ChrM	173355	A	A/G	gene internal	ChrM	267107	A	A/G	intergenic
ChrM	173553	G	G/A	gene internal	ChrM	267266	C	C/A	intergenic
ChrM	173593	C	C/G	gene internal	ChrM	267449	G	G/A	intergenic
ChrM	173618	G	G/A	gene internal	ChrM	267466	C	C/T	intergenic
ChrM	173627	T	T/A	gene internal	ChrM	267674	-	T/TG	intergenic
ChrM	174020	C	C/T	gene internal	ChrM	267738	G	G/A	intergenic
ChrM	174058	A	A/C	gene internal	ChrM	267775	A	A/G	intergenic
ChrM	174269	C	C/T	2	ChrM	268299	G	G/T	intergenic
ChrM	174285	C	C/T	2	ChrM	268311	T	T/C	intergenic
ChrM	174521	G	G/A	gene internal	ChrM	268319	T	T/A	intergenic
ChrM	174542	A	A/G	gene internal	ChrM	268324	A	A/G	intergenic
ChrM	174659	G	G/A	gene internal	ChrM	268332	G	G/C	intergenic
ChrM	174661	C	C/T	gene internal	ChrM	268337	A	A/C	intergenic
ChrM	174723	A	A/C	intergenic	ChrM	268343	G	G/A	intergenic
ChrM	174736	G	G/A	intergenic	ChrM	268362	T	T/C	intergenic
ChrM	174809	C	C/T	intergenic	ChrM	268378	C	C/A	intergenic
ChrM	174870	G	G/A	intergenic	ChrM	268406	G	G/C	intergenic
ChrM	175059	G	G/T	intergenic	ChrM	268416	T	T/A	intergenic
ChrM	175089	G	G/A	intergenic	ChrM	268419	T	T/C	intergenic
ChrM	175105	G	G/A	intergenic	ChrM	268422	C	C/T	intergenic
ChrM	175367	A	A/G	intergenic	ChrM	268435	-	A/AT	intergenic
ChrM	175494	C	C/T	gene internal	ChrM	268498	A	A/G	intergenic
ChrM	175501	G	G/A	gene internal	ChrM	268518	G	G/A	intergenic
ChrM	175542	T	T/C	gene internal	ChrM	268522	A	A/G	intergenic
ChrM	175578	C	C/T	gene internal	ChrM	268540	T	T/A	intergenic
ChrM	175611	G	G/A	gene internal	ChrM	268553	T	T/C	intergenic
ChrM	175617	T	T/A	gene internal	ChrM	268568	T	T/C	intergenic
ChrM	175642	T	T/C	gene internal	ChrM	268634	T	T/G	intergenic
ChrM	175651	G	G/A	gene internal	ChrM	268649	A	A/T	intergenic
ChrM	175727	T	T/A	gene internal	ChrM	268730	C	C/A	intergenic
ChrM	175876	G	G/T	intergenic	ChrM	268754	T	T/A	intergenic
ChrM	175980	G	G/T	gene internal	ChrM	268756	G	G/A	intergenic
ChrM	176039	G	G/C	gene internal	ChrM	268757	T	T/C	intergenic
ChrM	176048	T	T/C	gene internal	ChrM	268975	T	T/C	intergenic
ChrM	176051	T	T/C	gene internal	ChrM	268989	C	C/T	intergenic
ChrM	176054	A	A/T	gene internal	ChrM	268998	G	G/A	intergenic
ChrM	176057	T	T/C	gene internal	ChrM	269003	A	A/C	intergenic
ChrM	176058	C	C/T	gene internal	ChrM	269055	C	C/T	intergenic
ChrM	176062	G	G/T	gene internal	ChrM	269082	G	G/A	intergenic
ChrM	176072	A	A/C	gene internal	ChrM	269106	C	C/A	intergenic
ChrM	176074	A	A/G	gene internal	ChrM	269189	T	T/A	intergenic
ChrM	176116	C	C/T	gene internal	ChrM	269194	C	C/T	intergenic
ChrM	176126	T	T/C	gene internal	ChrM	269225	G	G/A	intergenic
ChrM	176134	C	C/T	gene internal	ChrM	269237	T	T/C	intergenic
ChrM	176135	G	G/A	gene internal	ChrM	269322	G	G/A	intergenic
ChrM	176138	G	G/A	gene internal	ChrM	269401	C	C/T	intergenic
ChrM	176153	C	C/A	gene internal	ChrM	269414	C	C/T	intergenic
ChrM	176183	G	G/A	gene internal	ChrM	269437	G	G/C	intergenic
ChrM	176304	T	T/C	intergenic	ChrM	269465	G	G/A	intergenic
ChrM	176311	C	C/T	intergenic	ChrM	269500	G	G/A	intergenic
ChrM	176547	G	G/A	intergenic	ChrM	269509	T	T/G	intergenic
ChrM	176911	C	C/T	intergenic	ChrM	269557	A	A/T	intergenic
ChrM	176975	C	C/T	intergenic	ChrM	269630	T	T/A	intergenic
ChrM	176980	T	T/A	intergenic	ChrM	269661	C	C/T	intergenic
ChrM	177028	G	G/T	intergenic	ChrM	269697	G	G/A	intergenic
ChrM	177138	C	C/T	intergenic	ChrM	269769	G	G/A	intergenic
ChrM	177197	G	G/A	intergenic	ChrM	269886	C	C/T	intergenic
ChrM	177564	G	G/C	intergenic	ChrM	269910	A	A/T	intergenic
ChrM	177733	G	G/A	intergenic	ChrM	269911	G	G/T	intergenic
ChrM	177798	C	C/A	intergenic	ChrM	269914	C	C/T	intergenic
ChrM	177821	T	T/A	intergenic	ChrM	269944	-	CT/C	intergenic
ChrM	177827	A	A/T	intergenic	ChrM	270109	-	CAGTACTCT/C	intergenic
ChrM	177861	C	C/T	intergenic	ChrM	270183	G	G/A	intergenic
ChrM	177901	A	A/G	intergenic	ChrM	270385	G	G/A	intergenic
ChrM	177915	C	C/T	intergenic	ChrM	270387	G	G/A	intergenic
ChrM	177935	C	C/T	intergenic	ChrM	270448	G	G/A	intergenic
ChrM	178040	G	G/A	intergenic	ChrM	270450	G	G/A	intergenic
ChrM	178054	C	C/T	intergenic	ChrM	270476	G	G/A	intergenic
ChrM	178108	T	T/A	intergenic	ChrM	270515	C	C/T	intergenic
ChrM	178302	G	G/A	intergenic	ChrM	270635	C	C/A	intergenic
ChrM	178382	C	C/T	intergenic	ChrM	270674	C	C/T	intergenic
ChrM	178492	G	G/A	intergenic	ChrM	270676	G	G/A	intergenic
ChrM	178536	C	C/A	intergenic	ChrM	270707	C	C/T	intergenic
ChrM	178646	T	T/C	intergenic	ChrM	270749	C	C/T	intergenic
ChrM	178832	A	A/C	intergenic	ChrM	270775	C	C/T	intergenic
ChrM	178842	A	A/C	intergenic	ChrM	270817	G	G/A	intergenic
ChrM	178921	A	A/G	intergenic	ChrM	270929	G	G/A	intergenic
ChrM	179052	C	C/T	intergenic	ChrM	270969	C	C/T	intergenic
ChrM	179146	C	C/A	intergenic	ChrM	271150	A	A/G	intergenic
ChrM	179175	G	G/A	intergenic	ChrM	271204	C	C/T	intergenic
ChrM	179179	C	C/T	intergenic	ChrM	271250	C	C/A	intergenic
ChrM	179258	G	G/T	intergenic	ChrM	271280	A	A/G	intergenic
ChrM	179266	A	A/G	intergenic	ChrM	271289	G	G/A	intergenic
ChrM	179279	T	T/A	intergenic	ChrM	271299	G	G/A	intergenic
ChrM	179304	C	C/T	intergenic	ChrM	271305	G	G/A	intergenic
ChrM	179306	G	G/A	intergenic	ChrM	271307	C	C/T	intergenic
ChrM	179500	C	C/A	intergenic	ChrM	271333	C	C/T	intergenic
ChrM	179507	G	G/C	intergenic	ChrM	271386	G	G/A	intergenic
ChrM	179510	A	A/T	intergenic	ChrM	271389	C	C/T	intergenic
ChrM	179689	G	G/T	intergenic	ChrM	271390	G	G/A	intergenic
ChrM	179694	T	T/C	intergenic	ChrM	271401	G	G/A	intergenic
ChrM	179711	C	C/T	intergenic	ChrM	271408	C	C/T	intergenic
ChrM	179736	T	T/C	intergenic	ChrM	271416	G	G/T	intergenic
ChrM	179753	A	A/T	intergenic	ChrM	271441	A	A/T	intergenic
ChrM	179773	G	G/A	intergenic	ChrM	271453	G	G/A	intergenic
ChrM	179840	G	G/A	intergenic	ChrM	271479	T	T/A	intergenic
ChrM	179841	T	T/C	intergenic	ChrM	271582	C	C/T	intergenic
ChrM	179870	T	T/A	intergenic	ChrM	271597	C	C/T	intergenic
ChrM	179972	C	C/T	intergenic	ChrM	271609	T	T/C	intergenic
ChrM	180203	G	G/C	intergenic	ChrM	271616	G	G/A	intergenic
ChrM	180427	C	C/T	intergenic	ChrM	271645	A	A/G	intergenic
ChrM	180485	C	C/T	intergenic	ChrM	271660	G	G/A	intergenic
ChrM	180643	C	C/T	intergenic	ChrM	271663	G	G/A	intergenic
ChrM	180879	C	C/T	intergenic	ChrM	271665	C	C/T	intergenic
ChrM	181176	C	C/G	intergenic	ChrM	271666	G	G/A	intergenic
ChrM	181190	C	C/T	intergenic	ChrM	271669	C	C/T	intergenic
ChrM	181232	C	C/A	intergenic	ChrM	271713	G	G/A	intergenic
ChrM	181240	C	C/T	intergenic	ChrM	271735	G	G/A	intergenic
ChrM	181261	C	C/T	intergenic	ChrM	271747	G	G/A	intergenic
ChrM	181264	-	GGTCTAATT/G	intergenic	ChrM	271805	G	G/A	intergenic
ChrM	181592	G	G/A	gene internal	ChrM	271828	G	G/A	intergenic
ChrM	181800	C	C/T	gene internal	ChrM	271835	C	C/A	intergenic
ChrM	181862	G	G/T	gene internal	ChrM	271866	T	T/C	intergenic
ChrM	181889	T	T/G	gene internal	ChrM	271887	T	T/C	intergenic
ChrM	181950	C	C/T	gene internal	ChrM	271913	G	G/A	intergenic
ChrM	182020	G	G/T	gene internal	ChrM	271969	T	T/A	intergenic
ChrM	182052	C	C/T	intergenic	ChrM	271987	T	T/A	intergenic
ChrM	182146	T	T/C	intergenic	ChrM	272027	C	C/T	intergenic
ChrM	182943	C	C/T	intergenic	ChrM	272055	C	C/A	intergenic
ChrM	182962	G	G/A	intergenic	ChrM	272104	G	G/A	intergenic
ChrM	183109	A	A/G	intergenic	ChrM	272115	C	C/T	intergenic
ChrM	183159	G	G/A	intergenic	ChrM	272177	-	TACAGG/T	intergenic
ChrM	183206	G	G/A	intergenic	ChrM	272191	G	G/A	intergenic
ChrM	183315	C	C/T	intergenic	ChrM	272276	G	G/A	intergenic
ChrM	183343	C	C/A	intergenic	ChrM	272327	G	G/A	intergenic
ChrM	183389	G	G/A	intergenic	ChrM	272355	T	T/A	intergenic
ChrM	183467	-	CG/C	intergenic	ChrM	272356	G	G/T	intergenic
ChrM	183474	-	CG/C	intergenic	ChrM	272441	C	C/T	intergenic
ChrM	183941	T	T/C	intergenic	ChrM	272446	G	G/C	intergenic
ChrM	183994	G	G/A	intergenic	ChrM	272568	C	C/T	intergenic
ChrM	184010	G	G/A	intergenic	ChrM	272569	G	G/A	intergenic
ChrM	184030	G	G/A	intergenic	ChrM	272581	G	G/A	intergenic
ChrM	184058	C	C/T	intergenic	ChrM	272617	G	G/A	intergenic
ChrM	184126	C	C/A	intergenic	ChrM	272665	G	G/A	intergenic
ChrM	184130	C	C/T	intergenic	ChrM	272715	C	C/T	intergenic
ChrM	184136	A	A/G	intergenic	ChrM	272778	G	G/A	intergenic
ChrM	184137	A	A/C	intergenic	ChrM	272810	G	G/C	intergenic
ChrM	184259	C	C/T	gene internal	ChrM	272887	C	C/A	intergenic
ChrM	184307	A	A/G	gene internal	ChrM	272888	G	G/T	intergenic
ChrM	184555	G	G/A	gene internal	ChrM	272893	A	A/C	intergenic
ChrM	184827	A	A/G	gene internal	ChrM	272936	-	GA/G	intergenic
ChrM	184861	C	C/T	gene internal	ChrM	272948	G	G/A	intergenic
ChrM	184903	C	C/A	gene internal	ChrM	272993	C	C/T	intergenic
ChrM	184958	T	T/A	gene internal	ChrM	273011	A	A/G	intergenic
ChrM	184975	T	T/A	gene internal	ChrM	273016	T	T/C	intergenic
ChrM	185034	G	G/A	gene internal	ChrM	273088	C	C/T	intergenic
ChrM	185042	G	G/A	gene internal	ChrM	273163	C	C/T	intergenic
ChrM	185085	C	C/T	gene internal	ChrM	273164	G	G/A	intergenic
ChrM	185184	C	C/T	gene internal	ChrM	273196	G	G/A	intergenic
ChrM	185263	G	G/A	gene internal	ChrM	273210	C	C/T	intergenic
ChrM	185360	G	G/A	gene internal	ChrM	273232	G	G/A	intergenic
ChrM	185421	G	G/A	gene internal	ChrM	273264	T	T/A	intergenic
ChrM	185429	G	G/A	gene internal	ChrM	273293	C	C/T	intergenic
ChrM	185538	C	C/T	gene internal	ChrM	273361	G	G/A	intergenic
ChrM	185561	G	G/A	gene internal	ChrM	273389	A	A/G	intergenic
ChrM	185564	G	G/A	gene internal	ChrM	273451	G	G/A	intergenic
ChrM	185598	G	G/A	gene internal	ChrM	273515	G	G/A	intergenic
ChrM	185605	C	C/G	gene internal	ChrM	273527	G	G/A	intergenic
ChrM	185683	C	C/T	intergenic	ChrM	273549	C	C/T	intergenic
ChrM	185688	G	G/A	intergenic	ChrM	273568	G	G/A	intergenic
ChrM	185712	T	T/C	intergenic	ChrM	273648	C	C/A	intergenic
ChrM	185837	C	C/T	intergenic	ChrM	273649	T	T/A	intergenic
ChrM	185962	G	G/A	intergenic	ChrM	273650	C	C/G	intergenic
ChrM	186068	A	A/T	intergenic	ChrM	273651	C	C/A	intergenic
ChrM	186073	A	A/G	intergenic	ChrM	273653	G	G/A	intergenic
ChrM	186102	T	T/A	intergenic	ChrM	273658	G	G/A	intergenic
ChrM	186317	G	G/T	intergenic	ChrM	273659	C	C/G	intergenic
ChrM	186401	C	C/T	intergenic	ChrM	273661	T	T/A	intergenic
ChrM	186405	C	C/T	intergenic	ChrM	273947	T	T/G	intergenic
ChrM	186437	G	G/T	intergenic	ChrM	276628	C	C/T	intergenic
ChrM	186442	T	T/G	intergenic	ChrM	285737	C	C/T	intergenic
ChrM	186668	G	G/A	intergenic	ChrM	285785	A	A/C	intergenic
ChrM	186778	A	A/G	intergenic	ChrM	286281	C	C/T	intergenic
ChrM	186851	C	C/A	intergenic	ChrM	286413	G	G/A	intergenic
ChrM	186886	C	C/G	intergenic	ChrM	286437	C	C/T	intergenic
ChrM	186915	C	C/T	intergenic	ChrM	286474	C	C/T	intergenic
ChrM	187029	C	C/T	intergenic	ChrM	286484	-	TG/T	intergenic
ChrM	187225	A	A/T	intergenic	ChrM	286514	C	C/G	intergenic
ChrM	187238	C	C/T	intergenic	ChrM	286517	A	A/G	intergenic
ChrM	187248	G	G/T	intergenic	ChrM	286525	C	C/T	intergenic
ChrM	187302	G	G/T	intergenic	ChrM	286547	C	C/T	intergenic
ChrM	187303	A	A/T	intergenic	ChrM	286600	C	C/A	intergenic
ChrM	187322	A	A/C	intergenic	ChrM	286647	A	A/T	intergenic
ChrM	187355	T	T/G	intergenic	ChrM	287338	C	C/T	intergenic
ChrM	187367	A	A/T	intergenic	ChrM	287382	G	G/A	intergenic
ChrM	187372	T	T/A	intergenic	ChrM	287662	C	C/T	intergenic
ChrM	187386	A	A/T	intergenic	ChrM	287732	C	C/T	intergenic
ChrM	187416	G	G/C	intergenic	ChrM	287930	A	A/G	intergenic
ChrM	187460	T	T/G	intergenic	ChrM	287931	T	T/G	intergenic
ChrM	187462	A	A/G	intergenic	ChrM	287932	T	T/A	intergenic
ChrM	187535	G	G/A	intergenic	ChrM	288082	T	T/C	intergenic
ChrM	187627	C	C/A	intergenic	ChrM	288083	-	T/TTGTGCTCGAAATGGC	intergenic
ChrM	187631	C	C/T	intergenic	ChrM	288094	-	A/AT	intergenic
ChrM	187713	A	A/C	intergenic	ChrM	288096	C	C/T	intergenic
ChrM	187714	C	C/T	intergenic	ChrM	288097	G	G/T	intergenic
ChrM	187715	G	G/T	intergenic	ChrM	288097	-	C/CTGTGCTCGAAAGGT	intergenic
ChrM	187716	A	A/T	intergenic	ChrM	288154	T	T/C	intergenic
ChrM	187730	G	G/A	intergenic	ChrM	288353	-	TCTA/T	intergenic
ChrM	187779	C	C/T	intergenic	ChrM	288505	A	A/C	intergenic
ChrM	187811	C	C/A	intergenic	ChrM	288589	T	T/G	intergenic
ChrM	187829	C	C/T	intergenic	ChrM	288687	T	T/G	intergenic
ChrM	187856	A	A/G	intergenic	ChrM	288898	A	A/C	intergenic
ChrM	187974	C	C/A	intergenic	ChrM	288948	G	G/T	intergenic
ChrM	188014	C	C/A	intergenic	ChrM	288957	G	G/T	intergenic
ChrM	188015	C	C/G	intergenic	ChrM	288958	G	G/A	intergenic
ChrM	188016	T	T/G	intergenic	ChrM	288969	G	G/T	intergenic
ChrM	188019	C	C/G	intergenic	ChrM	288970	-	GGC/G	intergenic
ChrM	188088	A	A/G	intergenic	ChrM	288990	A	A/C	intergenic
ChrM	188224	T	T/A	intergenic	ChrM	289373	C	C/T	intergenic
ChrM	188242	A	A/T	intergenic	ChrM	289580	T	T/C	intergenic
ChrM	188248	A	A/G	intergenic	ChrM	289636	T	T/C	intergenic
ChrM	188367	G	G/T	intergenic	ChrM	289691	C	C/T	intergenic
ChrM	188375	G	G/C	intergenic	ChrM	290519	G	G/T	intergenic
ChrM	188391	C	C/A	intergenic	ChrM	290624	A	A/G	intergenic
ChrM	188394	-	A/AT	intergenic	ChrM	290798	C	C/T	intergenic
ChrM	188450	C	C/T	intergenic	ChrM	291032	A	A/G	intergenic
ChrM	188753	C	C/T	intergenic	ChrM	291061	A	A/C	intergenic
ChrM	188808	G	G/A	intergenic	ChrM	291750	T	T/G	intergenic
ChrM	188827	C	C/T	intergenic	ChrM	291750	-	TG/T	intergenic
ChrM	188898	G	G/A	intergenic	ChrM	291913	T	T/G	intergenic
ChrM	188931	C	C/T	intergenic	ChrM	292004	C	C/T	intergenic
ChrM	188939	C	C/T	intergenic	ChrM	292045	C	C/T	intergenic
ChrM	188940	G	G/A	intergenic	ChrM	292306	C	C/T	intergenic
ChrM	189075	C	C/G	intergenic	ChrM	292396	C	C/A	intergenic
ChrM	189115	C	C/A	intergenic	ChrM	292491	C	C/G	intergenic
ChrM	189127	C	C/T	intergenic	ChrM	292674	A	A/G	intergenic
ChrM	189187	C	C/A	intergenic	ChrM	292676	T	T/A	intergenic
ChrM	189194	C	C/T	intergenic	ChrM	292866	A	A/C	intergenic
ChrM	189252	G	G/A	intergenic	ChrM	292984	T	T/A	intergenic
ChrM	189372	C	C/T	intergenic	ChrM	293326	C	C/G	intergenic
ChrM	189416	C	C/T	intergenic	ChrM	293343	T	T/C	intergenic
ChrM	189423	C	C/A	intergenic	ChrM	293662	G	G/A	intergenic
ChrM	189525	C	C/A	intergenic	ChrM	293826	C	C/T	intergenic
ChrM	189543	C	C/A	intergenic	ChrM	294065	T	T/G	intergenic
ChrM	189614	G	G/T	intergenic	ChrM	294218	C	C/T	intergenic
ChrM	189644	G	G/T	intergenic	ChrM	294382	C	C/T	intergenic
ChrM	189748	C	C/T	intergenic	ChrM	294560	G	G/C	intergenic
ChrM	189759	C	C/T	intergenic	ChrM	294587	G	G/A	intergenic
ChrM	189848	G	G/A	intergenic	ChrM	296556	A	A/G	gene internal
ChrM	189879	T	T/C	intergenic	ChrM	296654	A	A/T	gene internal
ChrM	189882	C	C/G	intergenic	ChrM	296749	G	G/T	gene internal
ChrM	189974	A	A/T	intergenic	ChrM	296819	C	C/A	gene internal
ChrM	189998	T	T/A	intergenic	ChrM	296840	A	A/G	gene internal
ChrM	190063	A	A/C	intergenic	ChrM	297106	G	G/T	gene internal
ChrM	190124	G	G/A	intergenic	ChrM	297398	G	G/A	gene internal
ChrM	190202	T	T/A	intergenic	ChrM	297421	T	T/C	gene internal
ChrM	190353	C	C/T	intergenic	ChrM	297646	C	C/T	gene internal
ChrM	190395	G	G/A	intergenic	ChrM	298358	G	G/A	intergenic
ChrM	190441	A	A/C	intergenic	ChrM	298362	C	C/T	intergenic
ChrM	190581	C	C/T	intergenic	ChrM	298395	C	C/T	intergenic
ChrM	190638	G	G/A	intergenic	ChrM	298429	A	A/G	intergenic
ChrM	190678	T	T/A	intergenic	ChrM	298444	G	G/A	intergenic
ChrM	190687	G	G/A	intergenic	ChrM	298445	C	C/T	intergenic
ChrM	190690	T	T/C	intergenic	ChrM	298495	G	G/A	intergenic
ChrM	190693	T	T/C	intergenic	ChrM	298511	C	C/G	intergenic
ChrM	190721	G	G/C	intergenic	ChrM	298530	G	G/A	intergenic
ChrM	190831	G	G/A	intergenic	ChrM	298534	G	G/A	intergenic
ChrM	190961	T	T/C	intergenic	ChrM	298540	G	G/A	intergenic
ChrM	191010	C	C/T	intergenic	ChrM	298583	C	C/T	intergenic
ChrM	191013	A	A/G	intergenic	ChrM	298675	T	T/A	intergenic
ChrM	191098	C	C/T	intergenic	ChrM	298785	G	G/A	intergenic
ChrM	191148	C	C/T	intergenic	ChrM	299520	G	G/A	intergenic
ChrM	191179	T	T/C	intergenic	ChrM	299538	G	G/A	intergenic
ChrM	191244	G	G/A	intergenic	ChrM	299539	G	G/A	intergenic
ChrM	191302	G	G/A	intergenic	ChrM	299621	G	G/A	intergenic
ChrM	191359	A	A/C	intergenic	ChrM	299682	C	C/T	intergenic
ChrM	191393	T	T/A	intergenic	ChrM	300150	C	C/T	gene internal
ChrM	191421	C	C/T	intergenic	ChrM	300194	G	G/A	gene internal
ChrM	191462	T	T/G	intergenic	ChrM	300195	C	C/T	gene internal
ChrM	191466	C	C/T	intergenic	ChrM	300197	G	G/A	gene internal
ChrM	191468	T	T/C	intergenic	ChrM	300224	G	G/A	gene internal
ChrM	191472	C	C/T	intergenic	ChrM	300278	C	C/A	gene internal
ChrM	191482	T	T/C	intergenic	ChrM	300312	C	C/T	gene internal
ChrM	191578	C	C/T	intergenic	ChrM	300319	A	A/T	gene internal
ChrM	191585	G	G/A	intergenic	ChrM	300375	G	G/A	gene internal
ChrM	191600	T	T/G	intergenic	ChrM	300379	G	G/A	gene internal
ChrM	191630	C	C/T	intergenic	ChrM	300387	C	C/T	gene internal
ChrM	191737	C	C/T	intergenic	ChrM	300403	G	G/A	gene internal
ChrM	191748	C	C/T	intergenic	ChrM	300675	T	T/A	intergenic
ChrM	191761	G	G/A	intergenic	ChrM	300901	T	T/A	intergenic
ChrM	191786	G	G/A	intergenic	ChrM	300902	G	G/A	intergenic
ChrM	191807	T	T/C	intergenic	ChrM	301036	T	T/C	intergenic
ChrM	191820	G	G/A	intergenic	ChrM	301063	A	A/G	intergenic
ChrM	191824	C	C/T	intergenic	ChrM	301074	T	T/A	intergenic
ChrM	191843	G	G/A	intergenic	ChrM	301089	G	G/A	intergenic
ChrM	191884	C	C/T	intergenic	ChrM	301129	C	C/T	intergenic
ChrM	191887	C	C/T	intergenic	ChrM	301250	G	G/T	intergenic
ChrM	191899	C	C/T	intergenic	ChrM	301294	A	A/G	intergenic
ChrM	191906	G	G/A	intergenic	ChrM	301318	C	C/T	intergenic
ChrM	191908	G	G/A	intergenic	ChrM	301396	G	G/A	intergenic
ChrM	191955	G	G/A	intergenic	ChrM	301545	C	C/G	intergenic
ChrM	191960	C	C/T	intergenic	ChrM	301580	T	T/C	intergenic
ChrM	192015	G	G/A	intergenic	ChrM	301741	C	C/T	intergenic
ChrM	192018	A	A/C	intergenic	ChrM	301749	A	A/G	intergenic
ChrM	192050	C	C/T	intergenic	ChrM	301754	G	G/A	intergenic
ChrM	192071	C	C/T	intergenic	ChrM	301765	A	A/G	intergenic
ChrM	192101	C	C/T	intergenic	ChrM	301790	T	T/A	intergenic
ChrM	192133	G	G/A	intergenic	ChrM	301797	T	T/C	intergenic
ChrM	192153	T	T/A	intergenic	ChrM	301809	T	T/C	intergenic
ChrM	192166	T	T/G	intergenic	ChrM	301811	A	A/G	intergenic
ChrM	192173	C	C/T	intergenic	ChrM	301817	T	T/G	intergenic
ChrM	192174	G	G/A	intergenic	ChrM	302389	G	G/A	intergenic
ChrM	192217	G	G/A	intergenic	ChrM	302617	A	A/G	intergenic
ChrM	192235	G	G/T	intergenic	ChrM	302693	C	C/T	intergenic
ChrM	192242	C	C/T	intergenic	ChrM	302925	T	T/C	intergenic
ChrM	192269	C	C/A	intergenic	ChrM	303473	G	G/C	intergenic
ChrM	192334	C	C/T	intergenic	ChrM	303540	G	G/C	intergenic
ChrM	192341	C	C/T	intergenic	ChrM	303546	A	A/T	intergenic
ChrM	192351	G	G/A	intergenic	ChrM	303555	G	G/A	intergenic
ChrM	192364	C	C/T	intergenic	ChrM	303724	A	A/T	intergenic
ChrM	192420	C	C/T	intergenic	ChrM	303907	C	C/T	gene internal
ChrM	192440	C	C/T	intergenic	ChrM	303964	T	T/C	gene internal
ChrM	192464	C	C/T	intergenic	ChrM	304006	C	C/T	gene internal
ChrM	192503	G	G/A	intergenic	ChrM	304116	-	AAG/A	gene internal
ChrM	192518	G	G/A	intergenic	ChrM	304974	A	A/G	gene internal
ChrM	192545	C	C/T	intergenic	ChrM	305037	G	G/A	gene internal
ChrM	192553	C	C/T	intergenic	ChrM	305415	-	GA/G	intergenic
ChrM	192572	C	C/A	intergenic	ChrM	305590	C	C/A	intergenic
ChrM	192659	C	C/T	intergenic	ChrM	305630	C	C/A	intergenic
ChrM	192665	T	T/G	intergenic	ChrM	305662	-	G/GA	intergenic
ChrM	192742	G	G/C	intergenic	ChrM	305744	G	G/A	intergenic
ChrM	192835	A	A/C	intergenic	ChrM	306482	G	G/A	intergenic
ChrM	192870	C	C/G	intergenic	ChrM	306483	-	GC/G	intergenic
ChrM	192886	G	G/T	intergenic	ChrM	306519	G	G/T	intergenic
ChrM	192917	C	C/T	intergenic	ChrM	306536	C	C/A	intergenic
ChrM	192935	G	G/A	intergenic	ChrM	306560	A	A/C	intergenic
ChrM	192942	T	T/C	intergenic	ChrM	306669	G	G/T	intergenic
ChrM	192949	G	G/A	intergenic	ChrM	306670	G	G/T	intergenic
ChrM	192950	C	C/T	intergenic	ChrM	306698	C	C/T	intergenic
ChrM	192955	C	C/T	intergenic	ChrM	306722	T	T/A	intergenic
ChrM	193095	A	A/T	intergenic	ChrM	306723	C	C/A	intergenic
ChrM	193104	C	C/T	intergenic	ChrM	306726	A	A/T	intergenic
ChrM	193108	C	C/T	intergenic	ChrM	307203	G	G/A	intergenic
ChrM	193172	A	A/G	intergenic	ChrM	307224	G	G/A	intergenic
ChrM	193231	T	T/C	intergenic	ChrM	307285	C	C/T	intergenic
ChrM	193256	C	C/G	intergenic	ChrM	307329	G	G/A	intergenic
ChrM	193307	C	C/T	intergenic	ChrM	307348	C	C/T	intergenic
ChrM	193354	C	C/T	intergenic	ChrM	307371	C	C/T	intergenic
ChrM	193453	G	G/A	intergenic	ChrM	307407	A	A/T	intergenic
ChrM	193516	G	G/A	intergenic	ChrM	307630	G	G/T	intergenic
ChrM	193566	G	G/A	intergenic	ChrM	307724	C	C/T	intergenic
ChrM	193580	C	C/T	intergenic	ChrM	307748	C	C/T	intergenic
ChrM	193600	G	G/A	intergenic	ChrM	307838	-	TA/T	intergenic
ChrM	193631	C	C/T	intergenic	ChrM	307949	C	C/T	intergenic
ChrM	193752	G	G/A	intergenic	ChrM	307950	G	G/A	intergenic
ChrM	193753	G	G/A	intergenic	ChrM	307978	C	C/T	intergenic
ChrM	193799	G	G/A	intergenic	ChrM	307995	G	G/A	intergenic
ChrM	193889	-	AG/A	intergenic	ChrM	308154	T	T/C	intergenic
ChrM	193945	G	G/A	intergenic	ChrM	308274	C	C/A	intergenic
ChrM	193989	G	G/T	intergenic	ChrM	308318	C	C/T	intergenic
ChrM	194000	G	G/A	intergenic	ChrM	308323	C	C/T	intergenic
ChrM	194022	A	A/G	intergenic	ChrM	308332	G	G/T	intergenic
ChrM	194103	G	G/A	intergenic	ChrM	308380	C	C/T	intergenic
ChrM	194122	G	G/T	intergenic	ChrM	308404	-	CT/C	intergenic
ChrM	194134	C	C/T	intergenic	ChrM	308502	C	C/A	intergenic
ChrM	194138	T	T/C	intergenic	ChrM	308606	T	T/C	intergenic
ChrM	194143	A	A/G	intergenic	ChrM	308613	C	C/T	intergenic
ChrM	194155	C	C/T	intergenic	ChrM	308617	-	AG/A	intergenic
ChrM	194156	G	G/T	intergenic	ChrM	308793	A	A/G	intergenic
ChrM	194190	C	C/T	intergenic	ChrM	308859	G	G/A	intergenic
ChrM	194197	C	C/T	intergenic	ChrM	308923	C	C/T	intergenic
ChrM	194201	C	C/T	intergenic	ChrM	308948	C	C/T	intergenic
ChrM	194228	T	T/A	intergenic	ChrM	308961	A	A/T	intergenic
ChrM	194287	G	G/A	intergenic	ChrM	308988	C	C/T	intergenic
ChrM	194302	C	C/T	intergenic	ChrM	308991	G	G/A	intergenic
ChrM	194314	G	G/A	intergenic	ChrM	309036	C	C/A	intergenic
ChrM	194321	G	G/A	intergenic	ChrM	309044	C	C/T	intergenic
ChrM	194324	C	C/T	intergenic	ChrM	309045	G	G/A	intergenic
ChrM	194344	T	T/A	intergenic	ChrM	309068	G	G/A	intergenic
ChrM	194369	C	C/T	intergenic	ChrM	309076	C	C/T	intergenic
ChrM	194388	C	C/A	intergenic	ChrM	309117	C	C/T	intergenic
ChrM	194428	G	G/A	intergenic	ChrM	309124	G	G/C	intergenic
ChrM	194485	A	A/C	intergenic	ChrM	309126	A	A/C	intergenic
ChrM	194491	G	G/A	intergenic	ChrM	309137	A	A/C	intergenic
ChrM	194510	T	T/A	intergenic	ChrM	309141	A	A/C	intergenic
ChrM	194533	C	C/T	intergenic	ChrM	309143	T	T/C	intergenic
ChrM	194534	G	G/A	intergenic	ChrM	309146	A	A/C	intergenic
ChrM	194603	C	C/A	intergenic	ChrM	309149	G	G/C	intergenic
ChrM	194604	C	C/T	intergenic	ChrM	309152	G	G/C	intergenic
ChrM	194625	G	G/T	intergenic	ChrM	309170	A	A/T	intergenic
ChrM	194694	C	C/T	intergenic	ChrM	309199	G	G/A	intergenic
ChrM	194700	C	C/T	intergenic	ChrM	309219	C	C/T	intergenic
ChrM	194709	C	C/T	intergenic	ChrM	309239	T	T/C	intergenic
ChrM	194715	C	C/T	intergenic	ChrM	309244	A	A/G	intergenic
ChrM	194730	T	T/C	intergenic	ChrM	309245	A	A/G	intergenic
ChrM	194744	G	G/A	intergenic	ChrM	309256	A	A/C	intergenic
ChrM	194765	A	A/G	intergenic	ChrM	309263	G	G/A	intergenic
ChrM	194799	G	G/A	intergenic	ChrM	309345	G	G/C	intergenic
ChrM	194812	G	G/A	intergenic	ChrM	309486	A	A/G	intergenic
ChrM	194850	C	C/T	intergenic	ChrM	309557	G	G/T	intergenic
ChrM	194854	G	G/A	intergenic	ChrM	309635	G	G/A	intergenic
ChrM	194862	C	C/A	intergenic	ChrM	309636	C	C/T	intergenic
ChrM	194872	G	G/A	intergenic	ChrM	309639	G	G/T	intergenic
ChrM	194978	G	G/A	intergenic	ChrM	309667	C	C/T	intergenic
ChrM	194979	C	C/T	intergenic	ChrM	309802	A	A/G	intergenic
ChrM	194989	C	C/T	intergenic	ChrM	309892	-	A/AT	intergenic
ChrM	194998	C	C/T	intergenic	ChrM	309918	-	AT/A	intergenic
ChrM	195002	G	G/A	intergenic	ChrM	309942	-	A/AG	intergenic
ChrM	195125	G	G/A	intergenic	ChrM	309974	-	CA/C	intergenic
ChrM	195154	T	T/A	intergenic	ChrM	309979	-	AT/A	intergenic
ChrM	195170	A	A/T	intergenic	ChrM	309981	C	C/G	intergenic
ChrM	195172	T	T/C	intergenic	ChrM	309985	C	C/G	intergenic
ChrM	195180	C	C/A	intergenic	ChrM	309997	T	T/G	intergenic
ChrM	195193	C	C/T	intergenic	ChrM	310004	T	T/G	intergenic
ChrM	195203	C	C/T	intergenic	ChrM	310006	T	T/G	intergenic
ChrM	195204	C	C/T	intergenic	ChrM	310013	C	C/G	intergenic
ChrM	195222	G	G/A	intergenic	ChrM	310021	C	C/T	intergenic
ChrM	195222	-	GC/G	intergenic	ChrM	310024	-	AT/A	intergenic
ChrM	195272	C	C/G	intergenic	ChrM	310027	T	T/C	intergenic
ChrM	195385	C	C/T	intergenic	ChrM	310031	A	A/G	intergenic
ChrM	195396	T	T/A	intergenic	ChrM	310035	T	T/G	intergenic
ChrM	195397	T	T/G	intergenic	ChrM	310037	T	T/A	intergenic
ChrM	195398	T	T/A	intergenic	ChrM	310040	T	T/G	intergenic
ChrM	195406	C	C/T	intergenic	ChrM	310055	C	C/G	intergenic
ChrM	195435	G	G/A	intergenic	ChrM	310057	-	AC/A	intergenic
ChrM	195460	G	G/A	intergenic	ChrM	310063	A	A/G	intergenic
ChrM	195468	C	C/G	intergenic	ChrM	310074	T	T/C	intergenic
ChrM	195485	C	C/T	intergenic	ChrM	310087	T	T/C	intergenic
ChrM	195545	C	C/T	intergenic	ChrM	310109	-	AC/A	intergenic
ChrM	195561	C	C/T	intergenic	ChrM	310123	T	T/G	intergenic
ChrM	195568	G	G/A	intergenic	ChrM	310155	G	G/A	intergenic
ChrM	195583	G	G/A	intergenic	ChrM	310197	C	C/T	intergenic
ChrM	195646	C	C/T	intergenic	ChrM	310213	C	C/T	intergenic
ChrM	195654	C	C/A	intergenic	ChrM	310268	C	C/T	intergenic
ChrM	195670	T	T/G	intergenic	ChrM	310297	G	G/A	intergenic
ChrM	195671	C	C/A	intergenic	ChrM	310330	C	C/T	intergenic
ChrM	195740	C	C/T	intergenic	ChrM	310393	C	C/A	intergenic
ChrM	195759	T	T/C	intergenic	ChrM	310399	G	G/A	intergenic
ChrM	195772	A	A/G	intergenic	ChrM	310404	C	C/T	intergenic
ChrM	195797	G	G/A	intergenic	ChrM	310405	C	C/G	intergenic
ChrM	195798	G	G/T	intergenic	ChrM	310436	G	G/A	intergenic
ChrM	195892	G	G/T	intergenic	ChrM	310457	G	G/A	intergenic
ChrM	195894	T	T/G	intergenic	ChrM	310508	C	C/T	intergenic
ChrM	195934	G	G/A	intergenic	ChrM	310544	C	C/T	intergenic
ChrM	195950	A	A/T	intergenic	ChrM	310558	C	C/T	intergenic
ChrM	195984	C	C/T	intergenic	ChrM	310622	C	C/T	intergenic
ChrM	195986	G	G/A	intergenic	ChrM	310663	A	A/T	intergenic
ChrM	195989	A	A/G	intergenic	ChrM	310679	G	G/T	intergenic
ChrM	195990	T	T/C	intergenic	ChrM	310689	G	G/T	intergenic
ChrM	195993	G	G/T	intergenic	ChrM	310701	G	G/C	intergenic
ChrM	196040	T	T/C	intergenic	ChrM	310715	T	T/C	intergenic
ChrM	196041	G	G/A	intergenic	ChrM	310733	C	C/G	intergenic
ChrM	196042	G	G/T	intergenic	ChrM	310736	C	C/G	intergenic
ChrM	196049	G	G/A	intergenic	ChrM	310756	G	G/A	intergenic
ChrM	196059	-	AC/A	intergenic	ChrM	310762	C	C/T	intergenic
ChrM	196063	C	C/G	intergenic	ChrM	310875	A	A/G	intergenic
ChrM	196071	G	G/A	intergenic	ChrM	310923	T	T/C	intergenic
ChrM	196076	C	C/G	intergenic	ChrM	310925	G	G/A	intergenic
ChrM	196081	C	C/T	intergenic	ChrM	311011	C	C/T	intergenic
ChrM	196098	C	C/T	intergenic	ChrM	311073	G	G/A	intergenic
ChrM	196100	G	G/A	intergenic	ChrM	311265	T	T/C	intergenic
ChrM	196101	C	C/T	intergenic	ChrM	311314	-	T/TC	intergenic
ChrM	196132	C	C/T	intergenic	ChrM	311334	C	C/T	intergenic
ChrM	196134	-	GC/G	intergenic	ChrM	311368	G	G/A	intergenic
ChrM	196163	C	C/T	intergenic	ChrM	311682	C	C/T	intergenic
ChrM	196187	C	C/A	intergenic	ChrM	311751	G	G/A	intergenic
ChrM	196201	C	C/A	intergenic	ChrM	311871	C	C/T	intergenic
ChrM	196208	C	C/T	intergenic	ChrM	311884	G	G/A	intergenic
ChrM	196214	C	C/T	intergenic	ChrM	311892	G	G/A	intergenic
ChrM	196218	C	C/G	intergenic	ChrM	312065	A	A/C	intergenic
ChrM	196338	C	C/T	intergenic	ChrM	312144	C	C/G	intergenic
ChrM	196387	C	C/T	intergenic	ChrM	312218	G	G/T	intergenic
ChrM	196402	C	C/T	intergenic	ChrM	312285	C	C/T	intergenic
ChrM	196407	C	C/T	intergenic	ChrM	312298	G	G/A	intergenic
ChrM	196464	A	A/C	intergenic	ChrM	312345	-	G/GA	intergenic
ChrM	196498	A	A/G	intergenic	ChrM	312349	G	G/A	intergenic
ChrM	196509	G	G/A	intergenic	ChrM	312450	G	G/T	intergenic
ChrM	196530	G	G/A	intergenic	ChrM	313405	C	C/A	intergenic
ChrM	196531	G	G/T	intergenic	ChrM	313983	T	T/A	intergenic
ChrM	196541	T	T/G	intergenic	ChrM	314006	C	C/T	intergenic
ChrM	196546	A	A/G	intergenic	ChrM	314055	C	C/T	intergenic
ChrM	196546	-	ATT/A	intergenic	ChrM	314105	G	G/T	intergenic
ChrM	196548	-	T/TA	intergenic	ChrM	314106	G	G/C	intergenic
ChrM	196548	T	T/A	intergenic	ChrM	314107	A	A/C	intergenic
ChrM	196622	C	C/T	intergenic	ChrM	314249	G	G/A	intergenic
ChrM	196631	G	G/A	intergenic	ChrM	314455	C	C/T	intergenic
ChrM	196645	T	T/C	intergenic	ChrM	314465	T	T/C	intergenic
ChrM	196661	G	G/A	intergenic	ChrM	314479	C	C/T	intergenic
ChrM	196663	C	C/G	intergenic	ChrM	314494	C	C/T	intergenic
ChrM	196681	G	G/A	intergenic	ChrM	314526	C	C/T	intergenic
ChrM	196697	A	A/T	intergenic	ChrM	314894	C	C/T	intergenic
ChrM	196808	G	G/A	intergenic	ChrM	314984	G	G/A	intergenic
ChrM	196847	T	T/C	intergenic	ChrM	315115	C	C/A	gene internal
ChrM	196870	A	A/G	intergenic	ChrM	315126	C	C/G	gene internal
ChrM	196873	A	A/T	intergenic	ChrM	315271	G	G/A	gene internal
ChrM	196877	T	T/G	intergenic	ChrM	315497	C	C/A	intergenic
ChrM	196879	T	T/G	intergenic	ChrM	315524	C	C/T	intergenic
ChrM	196883	C	C/G	intergenic	ChrM	315552	G	G/T	intergenic
ChrM	196887	G	G/A	intergenic	ChrM	315569	C	C/T	intergenic
ChrM	196904	G	G/T	intergenic	ChrM	315746	-	T/TA	intergenic
ChrM	196920	G	G/T	intergenic	ChrM	316024	G	G/A	gene internal
ChrM	196921	C	C/T	intergenic	ChrM	316037	G	G/C	gene internal
ChrM	196977	C	C/T	intergenic	ChrM	316040	A	A/T	gene internal
ChrM	196993	C	C/G	intergenic	ChrM	316120	C	C/T	gene internal
ChrM	197177	G	G/A	intergenic	ChrM	316130	G	G/T	gene internal
ChrM	197301	C	C/T	intergenic	ChrM	316226	C	C/T	gene internal
ChrM	197336	T	T/C	intergenic	ChrM	316286	C	C/T	gene internal
ChrM	197365	C	C/T	intergenic	ChrM	316305	G	G/A	gene internal
ChrM	197433	C	C/T	intergenic	ChrM	316313	C	C/A	gene internal
ChrM	197436	T	T/C	intergenic	ChrM	316339	C	C/G	gene internal
ChrM	197453	C	C/A	intergenic	ChrM	316343	T	T/C	gene internal
ChrM	197482	C	C/T	intergenic	ChrM	316368	G	G/A	gene internal
ChrM	197490	C	C/T	intergenic	ChrM	316402	A	A/G	gene internal
ChrM	197499	C	C/G	intergenic	ChrM	316403	C	C/T	gene internal
ChrM	197572	G	G/A	intergenic	ChrM	316424	C	C/T	gene internal
ChrM	197580	T	T/A	intergenic	ChrM	316539	C	C/T	gene internal
ChrM	197598	G	G/A	intergenic	ChrM	316549	G	G/A	gene internal
ChrM	197601	C	C/G	intergenic	ChrM	316632	C	C/T	gene internal
ChrM	197651	C	C/T	intergenic	ChrM	316645	G	G/A	gene internal
ChrM	197652	G	G/A	intergenic	ChrM	316669	A	A/G	gene internal
ChrM	197657	A	A/G	intergenic	ChrM	316697	G	G/A	gene internal
ChrM	197658	G	G/A	intergenic	ChrM	316730	C	C/T	gene internal
ChrM	197665	G	G/T	intergenic	ChrM	316741	C	C/T	gene internal
ChrM	197737	C	C/G	intergenic	ChrM	316768	C	C/T	gene internal
ChrM	197755	G	G/A	intergenic	ChrM	316782	A	A/G	gene internal
ChrM	197774	A	A/T	intergenic	ChrM	316789	A	A/C	gene internal
ChrM	197854	T	T/A	intergenic	ChrM	316812	T	T/A	gene internal
ChrM	197869	C	C/T	intergenic	ChrM	316851	C	C/T	gene internal
ChrM	197891	C	C/T	intergenic	ChrM	316929	C	C/T	gene internal
ChrM	197900	C	C/T	intergenic	ChrM	317228	C	C/T	gene internal
ChrM	197901	A	A/G	intergenic	ChrM	317484	C	C/A	gene internal
ChrM	197913	C	C/T	intergenic	ChrM	317529	C	C/T	gene internal
ChrM	197935	C	C/T	intergenic	ChrM	318326	C	C/T	intergenic
ChrM	197936	G	G/A	intergenic	ChrM	318404	G	G/A	intergenic
ChrM	197981	G	G/A	intergenic	ChrM	318567	C	C/G	intergenic
ChrM	197988	G	G/A	intergenic	ChrM	318574	T	T/G	intergenic
ChrM	198028	G	G/A	intergenic	ChrM	318575	A	A/T	intergenic
ChrM	198085	G	G/A	intergenic	ChrM	319270	G	G/T	intergenic
ChrM	198133	T	T/A	intergenic	ChrM	319305	C	C/A	intergenic
ChrM	198161	C	C/T	intergenic	ChrM	319335	G	G/A	intergenic
ChrM	198195	C	C/G	intergenic	ChrM	319521	C	C/G	intergenic
ChrM	198262	C	C/T	intergenic	ChrM	319998	C	C/T	intergenic
ChrM	198293	C	C/T	intergenic	ChrM	320007	T	T/G	intergenic
ChrM	198295	G	G/A	intergenic	ChrM	320016	C	C/T	intergenic
ChrM	198373	C	C/T	intergenic	ChrM	320081	T	T/G	intergenic
ChrM	198393	A	A/C	gene internal	ChrM	320414	C	C/T	intergenic
ChrM	198440	C	C/T	gene internal	ChrM	320482	-	GA/G	intergenic
ChrM	198483	A	A/T	gene internal	ChrM	320559	C	C/T	intergenic
ChrM	198514	G	G/A	gene internal	ChrM	320664	C	C/T	intergenic
ChrM	198542	T	T/A	gene internal	ChrM	320892	G	G/T	intergenic
ChrM	198567	T	T/C	gene internal	ChrM	321005	C	C/G	intergenic
ChrM	198572	C	C/T	gene internal	ChrM	321072	C	C/T	intergenic
ChrM	198602	G	G/A	gene internal	ChrM	321440	T	T/A	gene internal
ChrM	198645	C	C/T	gene internal	ChrM	321561	G	G/A	gene internal
ChrM	198649	C	C/G	gene internal	ChrM	321632	G	G/C	gene internal
ChrM	198663	C	C/A	gene internal	ChrM	321761	A	A/C	gene internal
ChrM	198692	T	T/A	gene internal	ChrM	321772	C	C/G	gene internal
ChrM	198730	G	G/A	gene internal	ChrM	321789	T	T/A	gene internal
ChrM	198748	G	G/A	gene internal	ChrM	322316	A	A/G	gene internal
ChrM	198761	G	G/A	gene internal	ChrM	322680	C	C/T	gene internal
ChrM	198778	G	G/A	gene internal	ChrM	322810	C	C/G	gene internal
ChrM	198779	C	C/T	gene internal	ChrM	322836	C	C/A	gene internal
ChrM	198780	C	C/T	gene internal	ChrM	323179	G	G/C	gene internal
ChrM	198787	T	T/A	gene internal	ChrM	323383	G	G/T	gene internal
ChrM	198788	G	G/A	gene internal	ChrM	323518	C	C/T	gene internal
ChrM	198793	C	C/T	gene internal	ChrM	323671	C	C/G	gene internal
ChrM	198828	C	C/T	gene internal	ChrM	324296	T	T/C	intergenic
ChrM	198871	G	G/A	gene internal	ChrM	324310	T	T/C	intergenic
ChrM	198872	C	C/T	gene internal	ChrM	324321	T	T/A	intergenic
ChrM	198884	T	T/C	gene internal	ChrM	324353	C	C/T	intergenic
ChrM	198900	C	C/T	gene internal	ChrM	324362	G	G/C	intergenic
ChrM	198904	G	G/T	gene internal	ChrM	324622	C	C/T	intergenic
ChrM	198907	C	C/T	gene internal	ChrM	324764	C	C/A	intergenic
ChrM	198933	C	C/T	gene internal	ChrM	324807	C	C/T	intergenic
ChrM	198940	G	G/A	gene internal	ChrM	324812	T	T/C	intergenic
ChrM	198992	C	C/T	gene internal	ChrM	324834	G	G/A	intergenic
ChrM	199010	G	G/A	gene internal	ChrM	324845	T	T/G	intergenic
ChrM	199014	G	G/A	gene internal	ChrM	324853	C	C/T	intergenic
ChrM	199158	G	G/A	gene internal	ChrM	324857	G	G/T	intergenic
ChrM	199165	T	T/A	gene internal	ChrM	325094	T	T/G	intergenic
ChrM	199175	G	G/T	gene internal	ChrM	325111	G	G/A	intergenic
ChrM	199215	G	G/A	gene internal	ChrM	325490	G	G/A	intergenic
ChrM	199221	C	C/T	gene internal	ChrM	325494	A	A/G	intergenic
ChrM	199256	C	C/T	gene internal	ChrM	325517	A	A/T	intergenic
ChrM	199274	A	A/C	gene internal	ChrM	325548	G	G/A	intergenic
ChrM	199282	A	A/C	gene internal	ChrM	325582	A	A/T	intergenic
ChrM	199289	G	G/A	gene internal	ChrM	325603	G	G/T	intergenic
ChrM	199305	G	G/A	gene internal	ChrM	325626	C	C/T	intergenic
ChrM	199308	C	C/T	gene internal	ChrM	325687	-	CCTTA/C	intergenic
ChrM	199368	G	G/A	gene internal	ChrM	325716	A	A/G	intergenic
ChrM	199374	G	G/A	gene internal	ChrM	325719	A	A/G	intergenic
ChrM	199385	G	G/A	gene internal	ChrM	325735	C	C/T	intergenic
ChrM	199420	-	CG/C	gene internal	ChrM	325804	C	C/T	intergenic
ChrM	199426	G	G/A	gene internal	ChrM	325950	G	G/A	intergenic
ChrM	199444	A	A/G	gene internal	ChrM	326020	T	T/C	intergenic
ChrM	199458	C	C/T	gene internal	ChrM	326748	G	G/A	intergenic
ChrM	199462	G	G/C	gene internal	ChrM	327126	A	A/T	intergenic
ChrM	199582	A	A/C	gene internal	ChrM	327128	G	G/T	intergenic
ChrM	199623	C	C/T	gene internal	ChrM	327136	T	T/C	intergenic
ChrM	199624	G	G/C	gene internal	ChrM	327221	G	G/A	intergenic
ChrM	199704	G	G/A	gene internal	ChrM	327464	G	G/T	intergenic
ChrM	199739	G	G/A	gene internal	ChrM	327512	T	T/C	intergenic
ChrM	199777	C	C/T	gene internal	ChrM	327527	G	G/A	intergenic
ChrM	199786	G	G/T	gene internal	ChrM	327547	G	G/C	intergenic
ChrM	199812	C	C/G	gene internal	ChrM	327555	G	G/C	intergenic
ChrM	199842	G	G/A	gene internal	ChrM	327570	C	C/T	intergenic
ChrM	199853	C	C/T	gene internal	ChrM	328009	G	G/T	intergenic
ChrM	199855	G	G/A	gene internal	ChrM	328071	G	G/A	intergenic
ChrM	199873	C	C/T	gene internal	ChrM	328076	G	G/A	intergenic
ChrM	199898	C	C/T	gene internal	ChrM	328088	C	C/T	intergenic
ChrM	199966	C	C/T	gene internal	ChrM	328158	A	A/C	intergenic
ChrM	200006	C	C/A	gene internal	ChrM	328160	C	C/G	intergenic
ChrM	200009	G	G/A	gene internal	ChrM	328165	C	C/T	intergenic
ChrM	200013	G	G/A	gene internal	ChrM	328172	G	G/T	intergenic
ChrM	200026	G	G/A	gene internal	ChrM	328578	C	C/T	intergenic
ChrM	200050	C	C/T	gene internal	ChrM	328655	G	G/C	intergenic
ChrM	200064	C	C/T	gene internal	ChrM	328763	A	A/T	intergenic
ChrM	200090	C	C/T	gene internal	ChrM	328765	T	T/C	intergenic
ChrM	200176	G	G/T	gene internal	ChrM	329425	C	C/G	intergenic
ChrM	200181	C	C/T	gene internal	ChrM	329459	G	G/A	intergenic
ChrM	200193	A	A/C	gene internal	ChrM	329488	C	C/T	intergenic
ChrM	200288	G	G/A	gene internal	ChrM	329560	G	G/A	intergenic
ChrM	200293	G	G/T	gene internal	ChrM	329647	C	C/T	intergenic
ChrM	200301	C	C/T	gene internal	ChrM	329711	C	C/T	intergenic
ChrM	200306	C	C/G	gene internal	ChrM	329866	G	G/A	intergenic
ChrM	200356	G	G/T	gene internal	ChrM	329875	G	G/A	intergenic
ChrM	200397	T	T/A	gene internal	ChrM	329883	A	A/G	intergenic
ChrM	200398	G	G/T	gene internal	ChrM	329884	C	C/T	intergenic
ChrM	200406	T	T/G	gene internal	ChrM	329907	A	A/G	intergenic
ChrM	200508	T	T/A	gene internal	ChrM	329917	A	A/G	intergenic
ChrM	200530	A	A/C	gene internal	ChrM	329920	T	T/A	intergenic
ChrM	200544	C	C/T	gene internal	ChrM	329937	C	C/G	intergenic
ChrM	200545	G	G/A	gene internal	ChrM	329938	T	T/C	intergenic
ChrM	200555	A	A/T	gene internal	ChrM	329948	A	A/G	intergenic
ChrM	200614	C	C/T	gene internal	ChrM	329958	C	C/T	intergenic
ChrM	200619	G	G/A	gene internal	ChrM	329982	A	A/C	intergenic
ChrM	200713	-	A/AG	gene internal	ChrM	329992	A	A/C	intergenic
ChrM	200744	G	G/A	gene internal	ChrM	330011	-	CAGA/C	intergenic
ChrM	200774	G	G/A	gene internal	ChrM	330015	-	CA/C	intergenic
ChrM	200802	G	G/A	gene internal	ChrM	330024	G	G/T	intergenic
ChrM	200832	C	C/T	gene internal	ChrM	330025	A	A/T	intergenic
ChrM	200843	G	G/A	gene internal	ChrM	330055	A	A/G	intergenic
ChrM	200861	A	A/T	gene internal	ChrM	330056	C	C/T	intergenic
ChrM	200870	C	C/T	gene internal	ChrM	330062	C	C/T	intergenic
ChrM	200879	C	C/T	gene internal	ChrM	330064	T	T/C	intergenic
ChrM	200887	G	G/T	gene internal	ChrM	330067	C	C/A	intergenic
ChrM	200948	C	C/T	gene internal	ChrM	330068	A	A/G	intergenic
ChrM	200991	G	G/A	gene internal	ChrM	330076	G	G/A	intergenic
ChrM	201006	T	T/C	gene internal	ChrM	330085	A	A/C	intergenic
ChrM	201012	G	G/A	gene internal	ChrM	330091	T	T/C	intergenic
ChrM	201041	A	A/G	gene internal	ChrM	330099	G	G/A	intergenic
ChrM	201052	G	G/A	gene internal	ChrM	330105	A	A/G	intergenic
ChrM	201055	A	A/T	gene internal	ChrM	330111	G	G/A	intergenic
ChrM	201071	G	G/A	gene internal	ChrM	330134	A	A/C	intergenic
ChrM	201098	A	A/T	gene internal	ChrM	330153	C	C/G	intergenic
ChrM	201118	C	C/A	gene internal	ChrM	330154	T	T/A	intergenic
ChrM	201152	A	A/T	gene internal	ChrM	330155	T	T/A	intergenic
ChrM	201177	G	G/A	gene internal	ChrM	330156	A	A/T	intergenic
ChrM	201203	G	G/A	gene internal	ChrM	330164	C	C/T	intergenic
ChrM	201206	C	C/G	gene internal	ChrM	330167	A	A/T	intergenic
ChrM	201249	A	A/G	gene internal	ChrM	330172	G	G/T	intergenic
ChrM	201250	A	A/G	gene internal	ChrM	330176	C	C/T	intergenic
ChrM	201251	A	A/G	gene internal	ChrM	330181	G	G/T	intergenic
ChrM	201262	A	A/T	gene internal	ChrM	330191	G	G/A	intergenic
ChrM	201315	C	C/G	gene internal	ChrM	330220	T	T/A	intergenic
ChrM	201321	G	G/A	gene internal	ChrM	330245	G	G/A	intergenic
ChrM	201343	G	G/A	gene internal	ChrM	330261	A	A/G	intergenic
ChrM	201373	C	C/T	gene internal	ChrM	330265	C	C/T	intergenic
ChrM	201396	G	G/A	gene internal	ChrM	330267	G	G/C	intergenic
ChrM	201412	C	C/T	gene internal	ChrM	330271	C	C/T	intergenic
ChrM	201443	C	C/T	gene internal	ChrM	330340	G	G/C	intergenic
ChrM	201445	A	A/G	gene internal	ChrM	330341	G	G/T	intergenic
ChrM	201460	G	G/C	gene internal	ChrM	330347	A	A/G	intergenic
ChrM	201460	-	G/GC	gene internal	ChrM	330348	A	A/G	intergenic
ChrM	201461	A	A/C	gene internal	ChrM	330352	C	C/T	intergenic
ChrM	201463	-	A/AGC	gene internal	ChrM	330380	T	T/A	intergenic
ChrM	201483	A	A/T	gene internal	ChrM	330403	A	A/G	intergenic
ChrM	201490	-	A/AAT	gene internal	ChrM	330424	A	A/G	intergenic
ChrM	201506	C	C/T	gene internal	ChrM	330432	A	A/C	intergenic
ChrM	201538	G	G/C	gene internal	ChrM	330433	G	G/A	intergenic
ChrM	201540	A	A/C	gene internal	ChrM	330445	A	A/G	intergenic
ChrM	201593	C	C/T	gene internal	ChrM	330448	C	C/A	intergenic
ChrM	201606	C	C/T	gene internal	ChrM	330494	A	A/T	intergenic
ChrM	201608	G	G/A	gene internal	ChrM	330504	A	A/G	intergenic
ChrM	201628	-	TG/T	gene internal	ChrM	330513	C	C/G	intergenic
ChrM	201664	G	G/C	gene internal	ChrM	330522	G	G/A	intergenic
ChrM	201664	-	T/TC	gene internal	ChrM	330657	G	G/A	gene internal
ChrM	201671	-	C/CG	gene internal	ChrM	330938	G	G/T	gene internal
ChrM	201701	T	T/A	gene internal	ChrM	330961	C	C/G	gene internal
ChrM	201741	T	T/A	gene internal	ChrM	331289	G	G/A	gene internal
ChrM	201753	A	A/C	gene internal	ChrM	331355	G	G/A	gene internal
ChrM	201764	-	CG/C	gene internal	ChrM	331885	G	G/A	gene internal
ChrM	201784	A	A/T	gene internal	ChrM	332435	C	C/G	gene internal
ChrM	201806	G	G/A	gene internal	ChrM	332437	C	C/T	gene internal
ChrM	201823	A	A/T	gene internal	ChrM	332496	C	C/T	gene internal
ChrM	201827	A	A/G	gene internal	ChrM	332612	C	C/T	gene internal
ChrM	201871	G	G/T	gene internal	ChrM	332955	C	C/G	intergenic
ChrM	201906	C	C/T	gene internal	ChrM	333001	T	T/G	intergenic
ChrM	201908	G	G/A	gene internal	ChrM	333068	C	C/A	intergenic
ChrM	201912	-	GC/G	gene internal	ChrM	333700	G	G/T	intergenic
ChrM	201962	C	C/T	gene internal	ChrM	333815	G	G/A	intergenic
ChrM	201971	A	A/T	gene internal	ChrM	334021	C	C/T	intergenic
ChrM	202003	A	A/G	gene internal	ChrM	334433	A	A/G	intergenic
ChrM	202003	-	C/CG	gene internal	ChrM	334461	-	TG/T	intergenic
ChrM	202007	G	G/C	gene internal	ChrM	334774	G	G/A	intergenic
ChrM	202022	G	G/A	gene internal	ChrM	334896	C	C/A	intergenic
ChrM	202023	C	C/T	gene internal	ChrM	334992	C	C/T	intergenic
ChrM	202030	-	C/CA	gene internal	ChrM	335049	C	C/T	intergenic
ChrM	202060	C	C/T	gene internal	ChrM	335331	A	A/G	intergenic
ChrM	202061	-	C/CT	gene internal	ChrM	335365	C	C/A	intergenic
ChrM	202138	C	C/T	gene internal	ChrM	335401	C	C/T	intergenic
ChrM	202156	G	G/A	gene internal	ChrM	335413	C	C/T	intergenic
ChrM	202177	G	G/A	gene internal	ChrM	335459	G	G/A	intergenic
ChrM	202319	C	C/G	gene internal	ChrM	335617	C	C/T	intergenic
ChrM	202335	T	T/C	gene internal	ChrM	335741	C	C/T	intergenic
ChrM	202351	G	G/A	gene internal	ChrM	336162	G	G/A	intergenic
ChrM	202408	G	G/A	gene internal	ChrM	336179	G	G/A	intergenic
ChrM	202445	T	T/C	gene internal	ChrM	336187	T	T/G	intergenic
ChrM	202476	G	G/A	gene internal	ChrM	336197	G	G/A	intergenic
ChrM	202486	C	C/T	gene internal	ChrM	336242	C	C/A	intergenic
ChrM	202509	G	G/A	gene internal	ChrM	336244	G	G/A	intergenic
ChrM	202688	G	G/A	gene internal	ChrM	336263	C	C/T	intergenic
ChrM	202704	C	C/A	gene internal	ChrM	336270	C	C/T	intergenic
ChrM	202743	G	G/A	gene internal	ChrM	336395	G	G/A	intergenic
ChrM	202746	G	G/A	gene internal	ChrM	336396	C	C/G	intergenic
ChrM	202752	C	C/T	gene internal	ChrM	336440	G	G/C	intergenic
ChrM	202761	G	G/A	gene internal	ChrM	336747	T	T/A	gene internal
ChrM	202794	T	T/C	gene internal	ChrM	336831	G	G/T	intergenic
ChrM	202815	G	G/A	gene internal	ChrM	336835	G	G/A	intergenic
ChrM	202816	G	G/A	gene internal	ChrM	336853	-	GAA/G	intergenic
ChrM	202819	G	G/A	gene internal	ChrM	336888	C	C/T	intergenic
ChrM	202874	C	C/T	gene internal	ChrM	336945	G	G/A	intergenic
ChrM	202878	G	G/A	gene internal	ChrM	336992	G	G/C	intergenic
ChrM	202933	C	C/T	gene internal	ChrM	337340	C	C/T	gene internal
ChrM	203097	C	C/T	gene internal	ChrM	337356	C	C/A	gene internal
ChrM	203169	G	G/A	gene internal	ChrM	337395	G	G/A	gene internal
ChrM	203170	C	C/T	gene internal	ChrM	337455	C	C/T	gene internal
ChrM	203173	C	C/T	gene internal	ChrM	337524	C	C/T	2
ChrM	203205	G	G/A	gene internal	ChrM	337527	G	G/T	2
ChrM	203211	C	C/T	gene internal	ChrM	337820	G	G/A	gene internal
ChrM	203213	C	C/T	gene internal	ChrM	337940	C	C/T	gene internal
ChrM	203214	C	C/T	gene internal	ChrM	338017	A	A/C	gene internal
ChrM	203269	G	G/A	gene internal	ChrM	338211	G	G/A	gene internal
ChrM	203310	G	G/A	gene internal	ChrM	338457	C	C/T	intergenic
ChrM	203326	C	C/T	gene internal	ChrM	338525	C	C/T	intergenic
ChrM	203420	A	A/T	gene internal	ChrM	338757	G	G/A	gene internal
ChrM	203474	C	C/T	gene internal	ChrM	338929	T	T/A	gene internal
ChrM	203475	G	G/A	gene internal	ChrM	339214	G	G/A	gene internal
ChrM	203489	G	G/T	gene internal	ChrM	339599	C	C/T	gene internal
ChrM	203499	G	G/A	gene internal	ChrM	339673	G	G/A	gene internal
ChrM	203542	C	C/T	gene internal	ChrM	339699	-	TC/T	gene internal
ChrM	203552	G	G/A	gene internal	ChrM	339891	G	G/A	gene internal
ChrM	203570	C	C/T	gene internal	ChrM	340089	G	G/A	gene internal
ChrM	203571	G	G/A	gene internal	ChrM	340133	G	G/A	gene internal
ChrM	203609	G	G/T	gene internal	ChrM	340423	C	C/A	intergenic
ChrM	203611	C	C/T	gene internal	ChrM	340424	C	C/A	intergenic
ChrM	203621	C	C/G	gene internal	ChrM	340504	C	C/T	intergenic
ChrM	203658	C	C/T	gene internal	ChrM	340558	G	G/A	intergenic
ChrM	203659	G	G/A	gene internal	ChrM	340590	A	A/C	intergenic
ChrM	203693	G	G/A	gene internal	ChrM	340642	C	C/T	intergenic
ChrM	203694	A	A/G	gene internal	ChrM	340730	T	T/A	intergenic
ChrM	203712	C	C/T	gene internal	ChrM	385910	G	G/A	intergenic
ChrM	203719	G	G/A	gene internal	ChrM	387093	C	C/T	intergenic
ChrM	203753	G	G/A	gene internal	ChrM	387099	C	C/T	intergenic
ChrM	203762	C	C/T	gene internal	ChrM	387696	C	C/T	intergenic
ChrM	203779	G	G/A	gene internal	ChrM	387718	A	A/G	intergenic
ChrM	203804	G	G/C	gene internal	ChrM	388801	T	T/C	intergenic
ChrM	203819	G	G/A	gene internal	ChrM	390096	A	A/C	intergenic
ChrM	203902	C	C/T	gene internal	ChrM	390098	G	G/T	intergenic
ChrM	203913	A	A/G	gene internal	ChrM	390104	T	T/A	intergenic
ChrM	203938	G	G/A	gene internal	ChrM	390105	C	C/A	intergenic
ChrM	203940	C	C/T	gene internal	ChrM	390106	T	T/G	intergenic
ChrM	203949	A	A/T	gene internal	ChrM	390378	G	G/A	intergenic
ChrM	203980	G	G/A	gene internal	ChrM	390400	C	C/T	intergenic
ChrM	204026	G	G/A	gene internal	ChrM	390419	G	G/A	intergenic
ChrM	204042	T	T/G	gene internal	ChrM	390550	-	GCCT/G	intergenic
ChrM	204149	G	G/A	gene internal	ChrM	390571	G	G/A	intergenic
ChrM	204179	G	G/A	gene internal	ChrM	390598	A	A/T	intergenic
ChrM	204216	T	T/A	gene internal	ChrM	390642	G	G/T	intergenic
ChrM	204253	G	G/A	gene internal	ChrM	390662	-	C/CTAAAA	intergenic
ChrM	204271	G	G/A	gene internal	ChrM	390662	C	C/T	intergenic
ChrM	204312	C	C/T	gene internal	ChrM	390674	T	T/C	intergenic
ChrM	204329	C	C/G	gene internal	ChrM	390691	T	T/G	intergenic
ChrM	204332	C	C/T	gene internal	ChrM	390708	A	A/C	intergenic
ChrM	204351	C	C/T	gene internal	ChrM	390719	G	G/A	intergenic
ChrM	204352	G	G/A	gene internal	ChrM	390724	A	A/T	intergenic
ChrM	204354	G	G/A	gene internal	ChrM	390755	A	A/G	intergenic
ChrM	204379	C	C/T	gene internal	ChrM	390757	G	G/A	intergenic
ChrM	204380	G	G/A	gene internal	ChrM	390763	T	T/G	intergenic
ChrM	204405	C	C/T	gene internal	ChrM	390768	G	G/T	intergenic
ChrM	204408	T	T/C	gene internal	ChrM	390877	-	C/CAAA	intergenic
ChrM	204432	A	A/T	gene internal	ChrM	390880	T	T/A	intergenic
ChrM	204438	C	C/T	gene internal	ChrM	390881	C	C/A	intergenic
ChrM	204484	G	G/A	gene internal	ChrM	390882	C	C/A	intergenic
ChrM	204509	A	A/C	gene internal	ChrM	390901	-	A/AGAGC	intergenic
ChrM	204531	G	G/A	gene internal	ChrM	390902	T	T/G	intergenic
ChrM	204542	C	C/T	gene internal	ChrM	390904	-	C/CAA	intergenic
ChrM	204557	G	G/A	gene internal	ChrM	390904	T	T/G	intergenic
ChrM	204568	T	T/A	gene internal	ChrM	390916	A	A/G	intergenic
ChrM	204586	G	G/A	gene internal	ChrM	390918	-	TA/T	intergenic
ChrM	204588	C	C/A	gene internal	ChrM	390921	T	T/C	intergenic
ChrM	204590	G	G/A	gene internal	ChrM	390957	C	C/A	intergenic
ChrM	204594	C	C/T	gene internal	ChrM	390959	-	C/CTAA	intergenic
ChrM	204602	C	C/T	gene internal	ChrM	390963	-	T/TC	intergenic
ChrM	204605	T	T/G	gene internal	ChrM	390967	T	T/A	intergenic
ChrM	204629	C	C/A	gene internal	ChrM	390972	C	C/T	intergenic
ChrM	204655	G	G/A	gene internal	ChrM	390973	G	G/A	intergenic
ChrM	204657	G	G/T	gene internal	ChrM	390978	C	C/T	intergenic
ChrM	204670	C	C/T	gene internal	ChrM	390979	C	C/A	intergenic
ChrM	204671	-	C/CG	gene internal	ChrM	390980	T	T/A	intergenic
ChrM	204687	G	G/A	gene internal	ChrM	390983	G	G/C	intergenic
ChrM	204695	C	C/A	gene internal	ChrM	390990	T	T/C	intergenic
ChrM	204755	G	G/A	gene internal	ChrM	390991	C	C/T	intergenic
ChrM	204757	C	C/G	gene internal	ChrM	390992	C	C/T	intergenic
ChrM	204762	C	C/T	gene internal	ChrM	390993	C	C/T	intergenic
ChrM	204764	A	A/G	gene internal	ChrM	391003	C	C/T	intergenic
ChrM	204774	C	C/T	gene internal	ChrM	391004	C	C/T	intergenic
ChrM	204779	T	T/C	gene internal	ChrM	391008	G	G/C	intergenic
ChrM	204809	G	G/A	gene internal	ChrM	391011	G	G/A	intergenic
ChrM	204852	C	C/A	gene internal	ChrM	391016	T	T/C	intergenic
ChrM	204920	A	A/T	gene internal	ChrM	391017	C	C/T	intergenic
ChrM	204924	C	C/T	gene internal	ChrM	391022	C	C/A	intergenic
ChrM	204932	T	T/A	gene internal	ChrM	391023	G	G/T	intergenic
ChrM	204944	A	A/G	gene internal	ChrM	391025	T	T/C	intergenic
ChrM	204970	T	T/A	gene internal	ChrM	391030	-	TTA/T	intergenic
ChrM	204990	C	C/T	gene internal	ChrM	391038	C	C/T	intergenic
ChrM	204998	C	C/T	gene internal	ChrM	391045	-	T/TTCGA	intergenic
ChrM	205002	G	G/A	gene internal	ChrM	391053	T	T/C	intergenic
ChrM	205004	G	G/A	gene internal	ChrM	391056	G	G/A	intergenic
ChrM	205014	G	G/A	gene internal	ChrM	391058	T	T/A	intergenic
ChrM	205018	C	C/T	gene internal	ChrM	391059	T	T/G	intergenic
ChrM	205025	C	C/G	gene internal	ChrM	391064	G	G/C	intergenic
ChrM	205049	C	C/G	gene internal	ChrM	391070	C	C/T	intergenic
ChrM	205056	G	G/C	gene internal	ChrM	391081	C	C/T	intergenic
ChrM	205074	G	G/A	gene internal	ChrM	391086	-	T/TAACAC	intergenic
ChrM	205111	G	G/C	gene internal	ChrM	391088	-	A/AG	intergenic
ChrM	205171	C	C/T	gene internal	ChrM	391090	T	T/C	intergenic
ChrM	205182	G	G/A	gene internal	ChrM	391090	-	A/AAACT	intergenic
ChrM	205197	C	C/T	gene internal	ChrM	391091	A	A/C	intergenic
ChrM	205224	C	C/T	gene internal	ChrM	391096	C	C/T	intergenic
ChrM	205274	G	G/A	gene internal	ChrM	391111	-	A/ATG	intergenic
ChrM	205327	C	C/G	gene internal	ChrM	391111	A	A/T	intergenic
ChrM	205330	G	G/A	gene internal	ChrM	391112	-	A/AAAAAG	intergenic
ChrM	205333	G	G/A	gene internal	ChrM	391114	G	G/A	intergenic
ChrM	205373	G	G/A	gene internal	ChrM	391118	-	A/AAGT	intergenic
ChrM	205399	G	G/A	gene internal	ChrM	391120	G	G/A	intergenic
ChrM	205404	C	C/G	gene internal	ChrM	391125	C	C/T	intergenic
ChrM	205407	C	C/T	gene internal	ChrM	391133	G	G/A	intergenic
ChrM	205411	G	G/T	gene internal	ChrM	391134	A	A/G	intergenic
ChrM	205429	C	C/T	gene internal	ChrM	391137	G	G/A	intergenic
ChrM	205471	T	T/C	gene internal	ChrM	391138	A	A/C	intergenic
ChrM	205505	C	C/T	gene internal	ChrM	391145	T	T/A	intergenic
ChrM	205507	G	G/A	gene internal	ChrM	391148	G	G/A	intergenic
ChrM	205516	C	C/T	gene internal	ChrM	391183	T	T/A	intergenic
ChrM	205523	C	C/T	gene internal	ChrM	391187	A	A/C	intergenic
ChrM	205525	C	C/T	gene internal	ChrM	391191	G	G/T	intergenic
ChrM	205545	C	C/T	gene internal	ChrM	391269	C	C/T	intergenic
ChrM	205592	G	G/A	gene internal	ChrM	391457	G	G/A	intergenic
ChrM	205594	C	C/T	gene internal	ChrM	391459	G	G/A	intergenic
ChrM	205624	A	A/T	gene internal	ChrM	391478	G	G/A	intergenic
ChrM	205650	G	G/A	gene internal	ChrM	391503	G	G/T	intergenic
ChrM	205657	G	G/T	gene internal	ChrM	391568	G	G/A	intergenic
ChrM	205676	C	C/T	gene internal	ChrM	391578	C	C/T	intergenic
ChrM	205687	G	G/A	gene internal	ChrM	391652	A	A/T	intergenic
ChrM	205719	T	T/C	gene internal	ChrM	392734	C	C/T	intergenic
ChrM	205744	G	G/A	gene internal	ChrM	392762	C	C/A	intergenic
ChrM	205747	C	C/T	gene internal	ChrM	393088	-	TG/T	intergenic
ChrM	205755	A	A/T	gene internal	ChrM	393113	G	G/A	intergenic
ChrM	205761	C	C/T	gene internal	ChrM	393714	C	C/T	intergenic
ChrM	205773	C	C/T	gene internal	ChrM	394022	G	G/T	intergenic
ChrM	205775	C	C/T	gene internal	ChrM	394060	C	C/T	intergenic
ChrM	205779	G	G/A	gene internal	ChrM	394146	C	C/T	intergenic
ChrM	205799	C	C/T	gene internal	ChrM	394184	T	T/C	intergenic
ChrM	205810	C	C/T	gene internal	ChrM	394193	G	G/A	intergenic
ChrM	205838	T	T/C	gene internal	ChrM	395515	A	A/G	intergenic
ChrM	205843	T	T/C	gene internal	ChrM	395530	A	A/G	intergenic
ChrM	205858	C	C/T	gene internal	ChrM	395591	-	T/TG	intergenic
ChrM	205869	G	G/T	gene internal	ChrM	395610	-	A/AGAAATT	intergenic
ChrM	205891	C	C/T	gene internal	ChrM	395620	A	A/C	intergenic
ChrM	205892	G	G/A	gene internal	ChrM	395653	T	T/C	intergenic
ChrM	205907	T	T/C	gene internal	ChrM	395666	-	GAAGTT/G	intergenic
ChrM	205910	A	A/T	gene internal	ChrM	395683	-	CTT/C	intergenic
ChrM	205925	C	C/T	gene internal	ChrM	395723	C	C/T	intergenic
ChrM	205937	C	C/T	gene internal	ChrM	395957	G	G/T	intergenic
ChrM	205939	G	G/A	gene internal	ChrM	396115	A	A/G	intergenic
ChrM	205950	A	A/G	gene internal	ChrM	396169	G	G/A	intergenic
ChrM	205976	C	C/T	gene internal	ChrM	396232	A	A/C	intergenic
ChrM	205979	C	C/T	gene internal	ChrM	396250	A	A/G	intergenic
ChrM	205985	C	C/T	gene internal	ChrM	396276	T	T/C	intergenic
ChrM	206001	T	T/C	gene internal	ChrM	396287	G	G/A	intergenic
ChrM	206019	C	C/T	gene internal	ChrM	396339	T	T/A	intergenic
ChrM	206028	G	G/A	gene internal	ChrM	396393	C	C/A	intergenic
ChrM	206048	-	CT/C	gene internal	ChrM	396527	G	G/A	intergenic
ChrM	206049	T	T/C	gene internal	ChrM	396726	A	A/G	intergenic
ChrM	206050	C	C/T	gene internal	ChrM	396842	A	A/G	intergenic
ChrM	206051	T	T/G	gene internal	ChrM	397276	G	G/A	intergenic
ChrM	206053	C	C/G	gene internal	ChrM	397874	G	G/A	intergenic
ChrM	206055	C	C/G	gene internal	ChrM	397890	C	C/A	intergenic
ChrM	206056	A	A/C	gene internal	ChrM	398288	C	C/T	intergenic
ChrM	206221	A	A/C	gene internal	ChrM	398516	G	G/A	intergenic
ChrM	206222	A	A/G	gene internal	ChrM	398638	T	T/C	intergenic
ChrM	206225	A	A/C	gene internal	ChrM	398901	G	G/C	intergenic
ChrM	206226	A	A/C	gene internal	ChrM	398993	G	G/A	intergenic
ChrM	206250	G	G/A	gene internal	ChrM	399222	A	A/C	intergenic
ChrM	206282	G	G/T	gene internal	ChrM	399462	G	G/C	intergenic
ChrM	206323	G	G/A	gene internal	ChrM	399524	T	T/C	intergenic
ChrM	206343	G	G/A	gene internal	ChrM	400247	C	C/T	intergenic
ChrM	206378	C	C/A	gene internal	ChrM	400788	-	TC/T	intergenic
ChrM	206386	G	G/A	gene internal	ChrM	400802	A	A/G	intergenic
ChrM	206390	C	C/T	gene internal	ChrM	400832	T	T/C	intergenic
ChrM	206435	C	C/T	gene internal	ChrM	400858	G	G/C	intergenic
ChrM	206436	G	G/A	gene internal	ChrM	400880	A	A/G	intergenic
ChrM	206452	G	G/T	gene internal	ChrM	400973	A	A/C	intergenic
ChrM	206462	G	G/A	gene internal	ChrM	401112	T	T/C	intergenic
ChrM	206475	G	G/A	gene internal	ChrM	401113	T	T/C	intergenic
ChrM	206497	C	C/T	gene internal	ChrM	401174	G	G/T	intergenic
ChrM	206505	C	C/T	gene internal	ChrM	401175	G	G/T	intergenic
ChrM	207077	T	T/G	gene internal	ChrM	401297	G	G/A	intergenic
ChrM	207104	A	A/T	gene internal	ChrM	401303	T	T/C	intergenic
ChrM	207231	G	G/A	gene internal	ChrM	401320	T	T/C	intergenic
ChrM	207245	T	T/C	gene internal	ChrM	401321	T	T/C	intergenic
ChrM	207314	G	G/C	gene internal	ChrM	401336	G	G/A	intergenic
ChrM	207414	C	C/T	gene internal	ChrM	401350	G	G/T	intergenic
ChrM	207508	C	C/A	intergenic	ChrM	401360	G	G/A	intergenic
ChrM	207529	G	G/C	intergenic	ChrM	401437	G	G/T	intergenic
ChrM	207613	G	G/C	intergenic	ChrM	401490	C	C/G	intergenic
ChrM	207648	C	C/A	intergenic	ChrM	401658	G	G/C	intergenic
ChrM	207660	C	C/T	intergenic	ChrM	401703	A	A/G	intergenic
ChrM	207664	A	A/C	intergenic	ChrM	401706	G	G/T	intergenic
ChrM	207666	T	T/C	intergenic	ChrM	401715	C	C/G	intergenic
ChrM	207667	C	C/T	intergenic	ChrM	401716	A	A/T	intergenic
ChrM	207672	T	T/C	intergenic	ChrM	401870	G	G/T	intergenic
ChrM	207731	C	C/T	intergenic	ChrM	402097	T	T/A	intergenic
ChrM	207743	C	C/A	intergenic	ChrM	402181	C	C/A	intergenic
ChrM	207745	G	G/C	intergenic	ChrM	402187	G	G/T	intergenic
ChrM	207753	G	G/C	intergenic	ChrM	402188	A	A/G	intergenic
ChrM	207762	C	C/G	intergenic	ChrM	402360	G	G/C	gene internal
ChrM	207772	C	C/A	intergenic	ChrM	402508	G	G/A	gene internal
ChrM	207821	-	TG/T	intergenic	ChrM	402511	-	AGATTTT/A	gene internal
ChrM	207849	C	C/T	intergenic	ChrM	402569	G	G/A	gene internal
ChrM	207861	C	C/T	intergenic	ChrM	402599	C	C/T	gene internal
ChrM	207921	G	G/A	intergenic	ChrM	402631	C	C/G	gene internal
ChrM	207942	C	C/T	intergenic	ChrM	402646	C	C/A	gene internal
ChrM	207992	T	T/A	intergenic	ChrM	402813	-	GGCAACTCCAAC/G	intergenic
ChrM	208067	C	C/T	intergenic	ChrM	402813	G	G/A	intergenic
ChrM	208068	G	G/A	intergenic	ChrM	402819	T	T/G	intergenic
ChrM	208073	C	C/A	intergenic	ChrM	402820	C	C/G	intergenic
ChrM	208118	G	G/A	intergenic	ChrM	402822	A	A/C	intergenic
ChrM	208130	T	T/C	intergenic	ChrM	402823	A	A/C	intergenic
ChrM	208165	G	G/A	intergenic	ChrM	402824	C	C/G	intergenic
ChrM	208224	T	T/G	intergenic	ChrM	402883	C	C/G	intergenic
ChrM	208238	G	G/A	intergenic	ChrM	402902	G	G/A	intergenic
ChrM	208346	G	G/T	intergenic	ChrM	402968	G	G/T	intergenic
ChrM	208390	G	G/A	intergenic	ChrM	403019	C	C/T	intergenic
ChrM	208392	A	A/G	intergenic	ChrM	403179	C	C/T	intergenic
ChrM	208415	C	C/T	intergenic	ChrM	403180	G	G/A	intergenic
ChrM	208440	G	G/A	intergenic	ChrM	403395	G	G/A	intergenic
ChrM	208443	G	G/A	intergenic	ChrM	403402	G	G/T	intergenic
ChrM	208444	C	C/T	intergenic	ChrM	403482	C	C/T	intergenic
ChrM	208472	C	C/T	intergenic	ChrM	403571	C	C/T	intergenic
ChrM	208551	A	A/G	intergenic	ChrM	403582	C	C/T	intergenic
ChrM	208631	G	G/A	intergenic	ChrM	403629	G	G/A	intergenic
ChrM	208688	C	C/G	intergenic	ChrM	403705	C	C/T	intergenic
ChrM	209281	G	G/A	intergenic	ChrM	403708	A	A/T	intergenic
ChrM	209668	C	C/G	intergenic	ChrM	403788	C	C/T	gene internal
ChrM	209778	A	A/G	intergenic	ChrM	403799	A	A/T	gene internal
ChrM	209885	G	G/A	intergenic	ChrM	404443	A	A/C	intergenic
ChrM	209927	G	G/A	intergenic	ChrM	404479	G	G/C	intergenic
ChrM	210001	G	G/A	intergenic	ChrM	404488	C	C/T	intergenic
ChrM	210189	G	G/A	intergenic	ChrM	404741	T	T/C	intergenic
ChrM	210843	A	A/G	intergenic	ChrM	404801	C	C/T	intergenic
ChrM	210993	C	C/T	intergenic	ChrM	404846	G	G/A	intergenic
ChrM	211051	G	G/T	intergenic	ChrM	404926	C	C/T	intergenic
ChrM	211061	C	C/T	intergenic	ChrM	404927	G	G/A	intergenic
ChrM	211101	C	C/A	intergenic	ChrM	405003	C	C/G	intergenic
ChrM	211141	-	T/TA	intergenic	ChrM	405067	C	C/A	intergenic
ChrM	211145	C	C/A	intergenic	ChrM	405101	C	C/A	intergenic
ChrM	211161	-	A/AT	intergenic	ChrM	405102	G	G/T	intergenic
ChrM	211166	-	T/TC	intergenic	ChrM	405114	C	C/T	intergenic
ChrM	211184	-	C/CA	intergenic	ChrM	405133	C	C/T	intergenic
ChrM	211199	-	G/GT	intergenic	ChrM	405146	T	T/A	intergenic
ChrM	211226	C	C/T	intergenic	ChrM	405150	C	C/G	intergenic
ChrM	211262	-	T/TC	intergenic	ChrM	405250	G	G/A	intergenic
ChrM	211265	G	G/A	intergenic	ChrM	405258	A	A/T	intergenic
ChrM	211280	G	G/A	intergenic	ChrM	405315	C	C/T	intergenic
ChrM	211284	G	G/A	intergenic	ChrM	405338	G	G/A	intergenic
ChrM	211496	C	C/A	intergenic	ChrM	405610	C	C/T	intergenic
ChrM	211751	G	G/A	intergenic	ChrM	405700	C	C/A	intergenic
ChrM	211795	A	A/G	intergenic	ChrM	405721	G	G/A	intergenic
ChrM	211796	-	A/AG	intergenic	ChrM	405776	A	A/C	intergenic
ChrM	211901	-	A/AT	intergenic	ChrM	405905	G	G/A	intergenic
ChrM	211932	C	C/G	intergenic	ChrM	406083	G	G/T	intergenic
ChrM	212110	A	A/G	intergenic	ChrM	406215	G	G/T	intergenic
ChrM	212113	A	A/G	intergenic	ChrM	406219	A	A/G	intergenic
ChrM	212116	G	G/T	intergenic	ChrM	406320	-	G/GGGAGCA	intergenic
ChrM	212177	A	A/G	intergenic	ChrM	406344	-	C/CCGCGAA	intergenic
ChrM	212179	T	T/G	intergenic	ChrM	406431	T	T/C	intergenic
ChrM	212198	A	A/G	intergenic	ChrM	406496	T	T/A	intergenic
ChrM	212299	T	T/G	intergenic	ChrM	406516	A	A/G	intergenic
ChrM	212331	A	A/G	intergenic	ChrM	406526	C	C/T	intergenic
ChrM	212353	-	GC/G	intergenic	ChrM	406604	G	G/A	intergenic
ChrM	212375	C	C/T	intergenic	ChrM	406646	A	A/G	intergenic
ChrM	212382	G	G/A	intergenic	ChrM	406670	T	T/C	intergenic
ChrM	212393	-	T/TTG	intergenic	ChrM	406730	T	T/A	intergenic
ChrM	212419	C	C/A	gene internal	ChrM	406754	A	A/G	intergenic
ChrM	212423	G	G/A	gene internal	ChrM	406823	T	T/C	intergenic
ChrM	212461	G	G/A	gene internal	ChrM	406857	T	T/G	intergenic
ChrM	212497	G	G/T	gene internal	ChrM	406862	C	C/T	intergenic
ChrM	212513	T	T/C	gene internal	ChrM	406868	C	C/T	intergenic
ChrM	212539	G	G/A	gene internal	ChrM	406900	C	C/T	intergenic
ChrM	212544	C	C/T	gene internal	ChrM	406907	G	G/A	intergenic
ChrM	212560	C	C/T	gene internal	ChrM	406985	C	C/T	intergenic
ChrM	212575	G	G/A	gene internal	ChrM	407007	C	C/A	intergenic
ChrM	212581	C	C/T	gene internal	ChrM	407072	G	G/A	intergenic
ChrM	212605	C	C/T	gene internal	ChrM	407103	A	A/T	intergenic
ChrM	212610	C	C/T	gene internal	ChrM	407104	C	C/A	intergenic
ChrM	212657	C	C/T	gene internal	ChrM	407114	T	T/C	intergenic
ChrM	212670	T	T/G	gene internal	ChrM	407127	-	T/TTAGTAGAAG	intergenic
ChrM	212672	G	G/A	gene internal	ChrM	407303	-	TTC/T	intergenic
ChrM	212679	A	A/T	gene internal	ChrM	407310	G	G/A	intergenic
ChrM	212704	A	A/G	gene internal	ChrM	407325	A	A/T	intergenic
ChrM	212709	T	T/A	gene internal	ChrM	407335	C	C/T	intergenic
ChrM	212718	G	G/A	gene internal	ChrM	407363	A	A/G	intergenic
ChrM	212742	C	C/T	gene internal	ChrM	407418	-	T/TAGA	intergenic
ChrM	212793	G	G/A	gene internal	ChrM	407420	G	G/A	intergenic
ChrM	212797	C	C/T	gene internal	ChrM	407423	G	G/A	intergenic
ChrM	212798	G	G/A	gene internal	ChrM	407435	C	C/T	intergenic
ChrM	212813	A	A/G	gene internal	ChrM	407448	G	G/A	intergenic
ChrM	212836	A	A/G	gene internal	ChrM	407458	C	C/T	intergenic
ChrM	212894	C	C/T	gene internal	ChrM	407489	T	T/A	intergenic
ChrM	212977	A	A/G	gene internal	ChrM	407492	T	T/A	intergenic
ChrM	213081	C	C/T	gene internal	ChrM	407494	-	GT/G	intergenic
ChrM	213177	G	G/A	gene internal	ChrM	407501	T	T/A	intergenic
ChrM	213211	C	C/T	gene internal	ChrM	407523	C	C/T	intergenic
ChrM	213236	G	G/C	gene internal	ChrM	407570	C	C/T	intergenic
ChrM	213247	A	A/T	gene internal	ChrM	407574	A	A/T	intergenic
ChrM	213398	G	G/T	gene internal	ChrM	407592	G	G/A	intergenic
ChrM	213539	C	C/T	gene internal	ChrM	407697	C	C/T	intergenic
ChrM	213600	G	G/A	gene internal	ChrM	407738	G	G/A	intergenic
ChrM	213638	G	G/C	gene internal	ChrM	407766	G	G/A	intergenic
ChrM	213645	C	C/T	gene internal	ChrM	407830	G	G/A	intergenic
ChrM	213660	C	C/T	gene internal	ChrM	407875	C	C/G	intergenic
ChrM	213712	G	G/A	gene internal	ChrM	407951	T	T/C	intergenic
ChrM	213722	A	A/G	gene internal	ChrM	407976	C	C/T	intergenic
ChrM	213792	G	G/C	gene internal	ChrM	408026	C	C/T	intergenic
ChrM	214038	G	G/A	gene internal	ChrM	408047	C	C/G	intergenic
ChrM	214104	C	C/T	gene internal	ChrM	408103	G	G/A	intergenic
ChrM	214325	C	C/T	gene internal	ChrM	408132	A	A/C	intergenic
ChrM	214348	T	T/A	gene internal	ChrM	408182	-	C/CTT	intergenic
ChrM	214409	C	C/A	gene internal	ChrM	408238	C	C/T	intergenic
ChrM	214440	A	A/T	gene internal	ChrM	408255	C	C/T	intergenic
ChrM	214561	C	C/T	intergenic	ChrM	408350	G	G/T	intergenic
ChrM	214630	G	G/A	intergenic	ChrM	408453	C	C/G	intergenic
ChrM	214660	C	C/T	intergenic	ChrM	408491	-	AC/A	intergenic
ChrM	214921	C	C/A	intergenic	ChrM	408512	A	A/G	intergenic
ChrM	222982	G	G/A	intergenic	ChrM	408571	G	G/T	intergenic
ChrM	223031	C	C/G	intergenic	ChrM	408623	C	C/T	intergenic
ChrM	223082	G	G/A	intergenic	ChrM	408706	C	C/T	intergenic
ChrM	223138	G	G/A	intergenic	ChrM	408734	G	G/A	intergenic
ChrM	223166	G	G/A	intergenic	ChrM	408737	G	G/T	intergenic
ChrM	223207	C	C/T	intergenic	ChrM	408741	G	G/A	intergenic
ChrM	223244	T	T/C	intergenic	ChrM	408823	C	C/T	intergenic
ChrM	223257	G	G/A	intergenic	ChrM	408875	C	C/T	intergenic
ChrM	223262	-	AGCCGTTGC/A	intergenic	ChrM	408882	T	T/C	intergenic
ChrM	223277	G	G/T	intergenic	ChrM	409052	G	G/T	intergenic
ChrM	223279	G	G/T	intergenic	ChrM	409053	T	T/G	intergenic
ChrM	223284	C	C/T	intergenic	ChrM	409164	G	G/A	intergenic
ChrM	223311	C	C/A	intergenic	ChrM	409176	T	T/A	intergenic
ChrM	223312	T	T/A	intergenic	ChrM	409190	C	C/T	intergenic
ChrM	223319	C	C/T	intergenic	ChrM	409202	G	G/A	intergenic
ChrM	223336	T	T/A	intergenic	ChrM	409376	G	G/A	intergenic
ChrM	223393	G	G/A	intergenic	ChrM	409429	T	T/G	intergenic
ChrM	223465	A	A/T	intergenic	ChrM	409455	G	G/A	intergenic
ChrM	223482	A	A/G	intergenic	ChrM	416119	G	G/T	intergenic
ChrM	223561	G	G/T	intergenic	ChrM	416130	G	G/A	intergenic
ChrM	223610	C	C/T	intergenic	ChrM	416131	G	G/A	intergenic
ChrM	223729	T	T/A	intergenic	ChrM	416163	G	G/A	intergenic
ChrM	223734	T	T/C	intergenic	ChrM	416201	A	A/C	intergenic
ChrM	223797	G	G/T	intergenic	ChrM	416216	C	C/T	intergenic
ChrM	224065	C	C/A	intergenic	ChrM	416237	G	G/A	intergenic
ChrM	224070	C	C/A	intergenic	ChrM	416273	C	C/T	intergenic
ChrM	224091	G	G/A	intergenic	ChrM	416464	C	C/T	intergenic
ChrM	224122	T	T/C	intergenic	ChrM	416533	C	C/T	intergenic
ChrM	224162	C	C/T	intergenic	ChrM	416646	A	A/G	intergenic
ChrM	224212	C	C/T	intergenic	ChrM	416672	G	G/A	intergenic
ChrM	224269	C	C/T	intergenic	ChrM	416778	G	G/T	intergenic
ChrM	224275	T	T/C	intergenic	ChrM	416783	-	CG/C	intergenic
ChrM	224276	A	A/T	intergenic	ChrM	416820	T	T/C	intergenic
ChrM	224298	C	C/T	intergenic	ChrM	416836	G	G/A	intergenic
ChrM	224334	C	C/T	intergenic	ChrM	416851	C	C/T	intergenic
ChrM	224349	G	G/A	intergenic	ChrM	416870	C	C/A	intergenic
ChrM	224410	G	G/A	intergenic	ChrM	416918	C	C/T	intergenic
ChrM	224441	T	T/C	intergenic	ChrM	416924	T	T/C	intergenic
ChrM	224522	C	C/T	intergenic	ChrM	416928	A	A/G	intergenic
ChrM	224529	G	G/T	intergenic	ChrM	416934	C	C/T	intergenic
ChrM	224532	A	A/T	intergenic	ChrM	416988	C	C/T	intergenic
ChrM	224542	C	C/A	intergenic	ChrM	416999	A	A/C	intergenic
ChrM	224594	G	G/A	intergenic	ChrM	417011	G	G/A	intergenic
ChrM	224597	G	G/A	intergenic	ChrM	417024	G	G/A	intergenic
ChrM	224603	-	AT/A	intergenic	ChrM	417053	C	C/A	intergenic
ChrM	224616	C	C/T	intergenic	ChrM	417084	T	T/C	intergenic
ChrM	224625	C	C/A	intergenic	ChrM	417087	C	C/T	intergenic
ChrM	224685	G	G/A	intergenic	ChrM	417106	C	C/T	intergenic
ChrM	224789	-	C/CA	intergenic	ChrM	418067	C	C/T	intergenic
ChrM	224808	A	A/G	intergenic	ChrM	418210	G	G/A	intergenic
ChrM	224811	A	A/T	intergenic	ChrM	418217	C	C/T	intergenic
ChrM	224818	C	C/A	intergenic	ChrM	418311	G	G/A	intergenic
ChrM	224855	G	G/A	intergenic	ChrM	418349	C	C/T	intergenic
ChrM	225002	C	C/T	intergenic	ChrM	418842	T	T/C	intergenic
ChrM	225149	G	G/A	intergenic	ChrM	418851	T	T/C	intergenic
ChrM	225181	T	T/A	intergenic	ChrM	419133	T	T/A	intergenic
ChrM	225206	A	A/C	intergenic	ChrM	419195	T	T/C	intergenic
ChrM	225207	C	C/G	intergenic	ChrM	419618	C	C/T	intergenic
ChrM	225209	T	T/G	intergenic	ChrM	419795	A	A/T	intergenic
ChrM	225213	C	C/G	intergenic	ChrM	419817	C	C/A	intergenic
ChrM	225329	G	G/A	gene internal	ChrM	419818	C	C/T	intergenic
ChrM	225621	G	G/C	gene internal	ChrM	419837	A	A/G	intergenic
ChrM	225728	C	C/T	gene internal	ChrM	419864	C	C/T	intergenic
ChrM	225729	G	G/A	gene internal	ChrM	419897	G	G/C	intergenic
ChrM	225749	G	G/A	gene internal	ChrM	419917	G	G/A	intergenic
ChrM	225918	C	C/T	gene internal	ChrM	419925	C	C/T	intergenic
ChrM	225921	C	C/T	gene internal	ChrM	419940	T	T/A	intergenic
ChrM	225940	G	G/T	gene internal	ChrM	419954	C	C/A	intergenic
ChrM	226029	C	C/T	gene internal	ChrM	420460	C	C/T	intergenic
ChrM	226041	C	C/T	gene internal	ChrM	420797	C	C/T	intergenic
ChrM	226061	C	C/A	gene internal	ChrM	420834	G	G/A	intergenic
ChrM	226063	G	G/A	gene internal	ChrM	420839	A	A/G	intergenic
ChrM	226156	G	G/A	gene internal	ChrM	420843	C	C/T	intergenic
ChrM	226164	C	C/A	gene internal	ChrM	420849	G	G/T	intergenic
ChrM	227045	C	C/A	intergenic	ChrM	420935	G	G/A	intergenic
ChrM	227985	C	C/G	intergenic	ChrM	420966	C	C/T	intergenic
ChrM	228016	G	G/A	intergenic	ChrM	420968	G	G/A	intergenic
ChrM	228047	G	G/T	intergenic	ChrM	420975	C	C/T	intergenic
ChrM	228050	C	C/T	intergenic	ChrM	420996	G	G/A	intergenic
ChrM	228057	C	C/A	intergenic	ChrM	421011	C	C/T	intergenic
ChrM	228077	C	C/A	intergenic	ChrM	421087	C	C/T	intergenic
ChrM	228094	C	C/T	intergenic	ChrM	421117	C	C/T	intergenic
ChrM	228125	-	TGA/T	intergenic	ChrM	421328	G	G/A	intergenic
ChrM	228256	C	C/G	intergenic	ChrM	421332	G	G/A	intergenic
ChrM	228316	G	G/C	intergenic	ChrM	421336	C	C/A	intergenic
ChrM	228353	C	C/A	intergenic	ChrM	421337	G	G/A	intergenic
ChrM	228361	C	C/A	intergenic	ChrM	421494	T	T/C	intergenic
ChrM	229053	G	G/C	intergenic	ChrM	421495	T	T/G	intergenic
ChrM	229710	C	C/T	intergenic	ChrM	421499	G	G/T	intergenic
ChrM	229715	G	G/A	intergenic	ChrM	421500	G	G/A	intergenic
ChrM	229744	G	G/A	intergenic	ChrM	421501	T	T/G	intergenic
ChrM	229776	A	A/C	intergenic	ChrM	421677	A	A/C	intergenic
ChrM	229779	T	T/C	intergenic	ChrM	480158	C	C/T	intergenic
ChrM	229784	C	C/T	intergenic	ChrM	480216	T	T/A	intergenic
