# Supplementary material for: Genetic variation architecture of mitochondrial genome reveals the differentiation in Korean landrace and weedy rice
Source: Sci Rep. 2017 Mar 3;7:43327. doi: 10.1038/srep43327 (PMC5335689; doi:10.1038/srep43327)
Supplement: Supplementary Table 2 [file srep43327-s3.xls]

## Sheet: Table S2
Supplementary Table 2 High quality variations in 60 Korean landrace and weedy rice.
CHR	POS	REF	ALLELE	CHR	POS	REF	ALLELE
ChrM	48086	G	G/A	ChrM	240746	-	C/CT
ChrM	48090	T	T/G	ChrM	240751	G	G/T
ChrM	49435	-	A/AT	ChrM	240756	C	C/A
ChrM	49464	A	A/C	ChrM	240797	A	A/T
ChrM	51794	G	G/A	ChrM	241122	A	A/T
ChrM	51795	G	G/C	ChrM	241127	G	G/T
ChrM	52516	G	G/A	ChrM	241186	T	T/C
ChrM	55381	G	G/C	ChrM	241197	A	A/G
ChrM	57355	G	G/T	ChrM	241199	C	C/G
ChrM	58808	C	C/A	ChrM	241203	T	T/C
ChrM	59012	T	T/G	ChrM	247535	T	T/A
ChrM	59131	C	C/G	ChrM	247605	-	G/GTATAATTATTCT
ChrM	59330	T	T/A	ChrM	253076	C	C/G
ChrM	59464	-	CA/C	ChrM	253140	T	T/G
ChrM	59511	-	A/AT	ChrM	253193	A	A/G
ChrM	59530	A	A/T	ChrM	253196	A	A/T
ChrM	59570	G	G/A	ChrM	253767	G	G/A
ChrM	59575	G	G/A	ChrM	262296	T	T/G
ChrM	59661	G	G/A	ChrM	262421	C	C/G
ChrM	59663	G	G/A	ChrM	262435	C	C/G
ChrM	59670	G	G/C	ChrM	269944	-	CT/C
ChrM	59723	G	G/T	ChrM	271479	T	T/A
ChrM	59739	T	T/C	ChrM	271669	C	C/T
ChrM	59971	T	T/C	ChrM	271987	T	T/A
ChrM	60040	T	T/C	ChrM	286484	-	TG/T
ChrM	60116	A	A/C	ChrM	286647	A	A/T
ChrM	60172	T	T/C	ChrM	291750	-	TG/T
ChrM	61492	T	T/C	ChrM	296556	A	A/G
ChrM	62658	G	G/T	ChrM	296654	A	A/T
ChrM	63607	G	G/C	ChrM	296749	G	G/T
ChrM	65465	T	T/C	ChrM	297421	T	T/C
ChrM	65576	-	G/GA	ChrM	298785	G	G/A
ChrM	65626	G	G/A	ChrM	299539	G	G/A
ChrM	65838	G	G/A	ChrM	303540	G	G/C
ChrM	72923	-	G/GTT	ChrM	305415	-	GA/G
ChrM	75975	-	CCAAATTTA/C	ChrM	305590	C	C/A
ChrM	81104	T	T/G	ChrM	305630	C	C/A
ChrM	138532	G	G/T	ChrM	305662	-	G/GA
ChrM	157057	C	C/T	ChrM	305744	G	G/A
ChrM	172507	-	C/CG	ChrM	306482	G	G/A
ChrM	172783	-	C/CA	ChrM	306483	-	GC/G
ChrM	176911	C	C/T	ChrM	306519	G	G/T
ChrM	183467	-	CG/C	ChrM	306536	C	C/A
ChrM	183474	-	CG/C	ChrM	306560	A	A/C
ChrM	187811	C	C/A	ChrM	306669	G	G/T
ChrM	200397	T	T/A	ChrM	306670	G	G/T
ChrM	201445	A	A/G	ChrM	306698	C	C/T
ChrM	201460	-	G/GC	ChrM	306722	T	T/A
ChrM	201461	A	A/C	ChrM	306723	C	C/A
ChrM	201463	-	A/AGC	ChrM	306726	A	A/T
ChrM	201483	A	A/T	ChrM	307203	G	G/A
ChrM	201490	-	A/AAT	ChrM	308154	T	T/C
ChrM	201628	-	TG/T	ChrM	308318	C	C/T
ChrM	201664	-	T/TC	ChrM	308404	-	CT/C
ChrM	201671	-	C/CG	ChrM	309117	C	C/T
ChrM	201701	T	T/A	ChrM	309149	G	G/C
ChrM	201741	T	T/A	ChrM	309170	A	A/T
ChrM	201753	A	A/C	ChrM	309199	G	G/A
ChrM	201823	A	A/T	ChrM	309219	C	C/T
ChrM	201906	C	C/T	ChrM	309239	T	T/C
ChrM	201908	G	G/A	ChrM	309244	A	A/G
ChrM	201912	-	GC/G	ChrM	309245	A	A/G
ChrM	201971	A	A/T	ChrM	309256	A	A/C
ChrM	202003	-	C/CG	ChrM	309639	G	G/T
ChrM	202030	-	C/CA	ChrM	309892	-	A/AT
ChrM	202061	-	C/CT	ChrM	309918	-	AT/A
ChrM	207529	G	G/C	ChrM	309942	-	A/AG
ChrM	207664	A	A/C	ChrM	309974	-	CA/C
ChrM	207672	T	T/C	ChrM	309979	-	AT/A
ChrM	207745	G	G/C	ChrM	309981	C	C/G
ChrM	207753	G	G/C	ChrM	309985	C	C/G
ChrM	207821	-	TG/T	ChrM	309997	T	T/G
ChrM	211051	G	G/T	ChrM	310004	T	T/G
ChrM	211141	-	T/TA	ChrM	310006	T	T/G
ChrM	211161	-	A/AT	ChrM	310013	C	C/G
ChrM	211166	-	T/TC	ChrM	310021	C	C/T
ChrM	211184	-	C/CA	ChrM	310024	-	AT/A
ChrM	211199	-	G/GT	ChrM	310031	A	A/G
ChrM	211262	-	T/TC	ChrM	310035	T	T/G
ChrM	211796	-	A/AG	ChrM	310037	T	T/A
ChrM	211901	-	A/AT	ChrM	310040	T	T/G
ChrM	211932	C	C/G	ChrM	310055	C	C/G
ChrM	212110	A	A/G	ChrM	310057	-	AC/A
ChrM	212113	A	A/G	ChrM	310063	A	A/G
ChrM	212116	G	G/T	ChrM	310074	T	T/C
ChrM	212177	A	A/G	ChrM	310087	T	T/C
ChrM	212179	T	T/G	ChrM	310109	-	AC/A
ChrM	212198	A	A/G	ChrM	310123	T	T/G
ChrM	212331	A	A/G	ChrM	311314	-	T/TC
ChrM	212353	-	GC/G	ChrM	315746	-	T/TA
ChrM	213247	A	A/T	ChrM	316037	G	G/C
ChrM	223393	G	G/A	ChrM	316040	A	A/T
ChrM	224334	C	C/T	ChrM	319521	C	C/G
ChrM	225181	T	T/A	ChrM	323179	G	G/C
ChrM	231438	G	G/A	ChrM	323671	C	C/G
ChrM	237993	-	GT/G	ChrM	334461	-	TG/T
ChrM	238160	G	G/T	ChrM	334774	G	G/A
ChrM	238321	A	A/T	ChrM	336440	G	G/C
ChrM	238539	T	T/C	ChrM	339699	-	TC/T
ChrM	238584	G	G/C	ChrM	390550	-	GCCT/G
ChrM	238662	G	G/C	ChrM	393088	-	TG/T
ChrM	240666	T	T/A
