# Supplementary material for: Genetic variation architecture of mitochondrial genome reveals the differentiation in Korean landrace and weedy rice
Source: Sci Rep. 2017 Mar 3;7:43327. doi: 10.1038/srep43327 (PMC5335689; doi:10.1038/srep43327)
Supplement: Supplementary Table 4 [file srep43327-s4.xls]

## Sheet: Table S4
Supplementary Table 4 Nucleotide diversity of mitochondrial genome in whole collection.
CHROM	BIN_START	BIN_END	N_VARIANTS	PI	CHROM	BIN_START	BIN_END	N_VARIANTS	PI
ChrM	46001	47000	22	0.00165517	ChrM	239001	240000	14	0.00121151
ChrM	47001	48000	41	0.00442713	ChrM	240001	241000	6	0.000262384
ChrM	48001	49000	26	0.00247287	ChrM	241001	242000	23	0.0016592
ChrM	49001	50000	32	0.00373052	ChrM	242001	243000	29	0.00189414
ChrM	50001	51000	44	0.00440668	ChrM	243001	244000	39	0.00574807
ChrM	51001	52000	27	0.00462878	ChrM	244001	245000	59	0.00629607
ChrM	52001	53000	8	0.000375848	ChrM	245001	246000	64	0.00385344
ChrM	53001	54000	14	0.00042446	ChrM	246001	247000	122	0.00893155
ChrM	54001	55000	19	0.00110647	ChrM	247001	248000	112	0.00712641
ChrM	55001	56000	10	0.000674306	ChrM	248001	249000	38	0.0019555
ChrM	56001	57000	14	0.000670915	ChrM	249001	250000	2	7.06064e-05
ChrM	57001	58000	3	9.85612e-05	ChrM	250001	251000	4	0.000180781
ChrM	58001	59000	6	0.000155498	ChrM	251001	252000	2	0.000138541
ChrM	59001	60000	3	0.000153237	ChrM	252001	253000	11	0.000600308
ChrM	60001	61000	6	0.000249538	ChrM	253001	254000	12	0.00120915
ChrM	61001	62000	25	0.00131192	ChrM	254001	255000	16	0.00151244
ChrM	62001	63000	28	0.00174647	ChrM	255001	256000	22	0.00229342
ChrM	63001	64000	15	0.0012962	ChrM	256001	257000	8	0.000347893
ChrM	64001	65000	11	0.000365673	ChrM	257001	258000	20	0.000951182
ChrM	65001	66000	5	0.00102672	ChrM	258001	259000	31	0.00180915
ChrM	66001	67000	4	0.000141007	ChrM	259001	260000	17	0.00201059
ChrM	67001	68000	3	9.87667e-05	ChrM	260001	261000	16	0.00193464
ChrM	68001	69000	4	0.000113052	ChrM	261001	262000	52	0.00331593
ChrM	69001	70000	6	0.000211202	ChrM	262001	263000	25	0.00214296
ChrM	70001	71000	18	0.00100976	ChrM	263001	264000	10	0.000375848
ChrM	71001	72000	34	0.00244974	ChrM	264001	265000	1	5.59096e-05
ChrM	72001	73000	17	0.000479959	ChrM	265001	266000	15	0.000704522
ChrM	73001	74000	16	0.00102364	ChrM	266001	267000	32	0.0018261
ChrM	74001	75000	18	0.00109054	ChrM	267001	268000	15	0.00084224
ChrM	75001	76000	11	0.00114275	ChrM	268001	269000	29	0.0124221
ChrM	76001	77000	7	0.000582631	ChrM	269001	270000	28	0.00362662
ChrM	77001	78000	8	0.000389928	ChrM	270001	271000	19	0.00232425
ChrM	78001	79000	1	2.83659e-05	ChrM	271001	272000	40	0.00435437
ChrM	79001	80000	37	0.0110077	ChrM	272001	273000	32	0.00236516
ChrM	80001	81000	30	0.00269435	ChrM	273001	274000	29	0.00349941
ChrM	81001	82000	7	0.000343371	ChrM	276001	277000	1	1.24388e-05
ChrM	82001	83000	8	0.000547379	ChrM	285001	286000	4	0.000479959
ChrM	83001	84000	9	0.000541023	ChrM	286001	287000	26	0.000800206
ChrM	84001	85000	10	0.000387495	ChrM	287001	288000	13	0.000725694
ChrM	85001	86000	3	4.28571e-05	ChrM	288001	289000	19	0.00581706
ChrM	86001	87000	4	0.000140185	ChrM	289001	290000	4	0.00155632
ChrM	87001	88000	7	0.000156115	ChrM	290001	291000	3	0.00115355
ChrM	88001	89000	2	8.42754e-05	ChrM	291001	292000	4	0.0011147
ChrM	89001	90000	6	0.000278109	ChrM	292001	293000	9	0.00324409
ChrM	90001	91000	7	0.00101182	ChrM	293001	294000	4	0.00117472
ChrM	91001	92000	8	0.000458273	ChrM	294001	295000	5	0.00121562
ChrM	92001	93000	22	0.000675738	ChrM	295001	296000	2	2.85714e-05
ChrM	93001	94000	3	0.000111825	ChrM	296001	297000	4	7.1223e-05
ChrM	94001	95000	1	2.83659e-05	ChrM	297001	298000	7	0.000156115
ChrM	137001	138000	4	0.000256217	ChrM	298001	299000	13	0.00066372
ChrM	138001	139000	13	0.00110291	ChrM	299001	300000	4	0.000221172
ChrM	139001	140000	22	0.00136292	ChrM	300001	301000	15	0.00163309
ChrM	140001	141000	8	0.00102637	ChrM	301001	302000	22	0.000997739
ChrM	141001	142000	72	0.00429021	ChrM	302001	303000	4	0.000209764
ChrM	142001	143000	24	0.000639195	ChrM	303001	304000	8	0.00149065
ChrM	143001	144000	5	0.000426433	ChrM	304001	305000	3	0.000564132
ChrM	156001	157000	1	6.11643e-05	ChrM	305001	306000	1	2.83659e-05
ChrM	157001	158000	1	1.40806e-05	ChrM	307001	308000	14	0.00127153
ChrM	167001	168000	23	0.0015916	ChrM	308001	309000	21	0.00141213
ChrM	168001	169000	26	0.00222034	ChrM	309001	310000	26	0.00125838
ChrM	169001	170000	24	0.00145199	ChrM	310001	311000	30	0.00183289
ChrM	170001	171000	33	0.00260816	ChrM	311001	312000	11	0.00053926
ChrM	171001	172000	21	0.000770504	ChrM	312001	313000	10	0.000617163
ChrM	172001	173000	19	0.000796197	ChrM	313001	314000	11	0.000650723
ChrM	173001	174000	13	0.000406886	ChrM	314001	315000	24	0.00227133
ChrM	174001	175000	18	0.000697636	ChrM	315001	316000	8	0.00033443
ChrM	175001	176000	16	0.000617266	ChrM	316001	317000	31	0.00153289
ChrM	176001	177000	26	0.00138037	ChrM	317001	318000	3	7.10175e-05
ChrM	177001	178000	13	0.000450976	ChrM	318001	319000	7	0.000181398
ChrM	178001	179000	12	0.00083926	ChrM	319001	320000	5	0.000169168
ChrM	179001	180000	26	0.00132251	ChrM	320001	321000	8	0.000309969
ChrM	180001	181000	8	0.000198561	ChrM	321001	322000	11	0.000997328
ChrM	181001	182000	24	0.00129743	ChrM	322001	323000	6	0.000141829
ChrM	182001	183000	5	0.00105735	ChrM	323001	324000	2	2.85714e-05
ChrM	183001	184000	8	0.00030853	ChrM	324001	325000	14	0.000765365
ChrM	184001	185000	18	0.00178088	ChrM	325001	326000	32	0.00163371
ChrM	185001	186000	19	0.00103813	ChrM	326001	327000	5	0.000169373
ChrM	186001	187000	13	0.000437307	ChrM	327001	328000	10	0.000583762
ChrM	187001	188000	32	0.00161069	ChrM	328001	329000	12	0.000502569
ChrM	188001	189000	20	0.000618911	ChrM	329001	330000	20	0.001548
ChrM	189001	190000	23	0.00108654	ChrM	330001	331000	52	0.00326105
ChrM	190001	191000	18	0.000820863	ChrM	331001	332000	4	9.87667e-05
ChrM	191001	192000	39	0.00256978	ChrM	332001	333000	6	0.000273381
ChrM	192001	193000	44	0.00367955	ChrM	333001	334000	6	0.000127749
ChrM	193001	194000	27	0.0022927	ChrM	334001	335000	4	0.000127338
ChrM	194001	195000	65	0.00487503	ChrM	335001	336000	11	0.000407297
ChrM	195001	196000	59	0.00637996	ChrM	336001	337000	18	0.00113988
ChrM	196001	197000	76	0.00813954	ChrM	337001	338000	11	0.000961254
ChrM	197001	198000	42	0.00354162	ChrM	338001	339000	7	0.000854985
ChrM	198001	199000	53	0.00471233	ChrM	339001	340000	4	0.000286023
ChrM	199001	200000	47	0.00552487	ChrM	340001	341000	9	0.00104548
ChrM	200001	201000	49	0.00427318	ChrM	385001	386000	1	0.000133607
ChrM	201001	202000	44	0.00360946	ChrM	386001	387000	1	0.00010853
ChrM	202001	203000	43	0.00299723	ChrM	387001	388000	5	0.000292395
ChrM	203001	204000	49	0.00386711	ChrM	388001	389000	1	8.2631e-05
ChrM	204001	205000	66	0.00493813	ChrM	389001	390000	4	0.000125488
ChrM	205001	206000	82	0.00645879	ChrM	390001	391000	52	0.017557
ChrM	206001	207000	31	0.00259381	ChrM	391001	392000	50	0.017561
ChrM	207001	208000	25	0.00153644	ChrM	392001	393000	8	0.000240391
ChrM	208001	209000	29	0.0015482	ChrM	393001	394000	14	0.000325712
ChrM	209001	210000	7	0.000197533	ChrM	394001	395000	16	0.000465302
ChrM	210001	211000	4	0.000302878	ChrM	395001	396000	17	0.00432639
ChrM	211001	212000	18	0.000507708	ChrM	396001	397000	16	0.0039399
ChrM	212001	213000	33	0.0017296	ChrM	397001	398000	12	0.000470378
ChrM	213001	214000	17	0.000711511	ChrM	398001	399000	10	0.000483364
ChrM	214001	215000	12	0.000652696	ChrM	399001	400000	7	0.000155101
ChrM	222001	223000	1	5.0596e-05	ChrM	400001	401000	7	0.000683409
ChrM	223001	224000	26	0.00191826	ChrM	401001	402000	21	0.00170881
ChrM	224001	225000	35	0.00287441	ChrM	402001	403000	21	0.00151307
ChrM	225001	226000	17	0.000725879	ChrM	403001	404000	16	0.000964645
ChrM	226001	227000	10	0.000405036	ChrM	404001	405000	12	0.00081295
ChrM	227001	228000	6	0.000181192	ChrM	405001	406000	24	0.00163916
ChrM	228001	229000	12	0.00132467	ChrM	406001	407000	24	0.00887184
ChrM	229001	230000	13	0.000598664	ChrM	407001	408000	34	0.0094147
ChrM	230001	231000	14	0.000572045	ChrM	408001	409000	31	0.00203813
ChrM	231001	232000	14	0.000312436	ChrM	409001	410000	10	0.00109014
ChrM	232001	233000	4	0.000223433	ChrM	416001	417000	32	0.00356272
ChrM	233001	234000	1	5.59096e-05	ChrM	417001	418000	7	0.000393114
ChrM	234001	235000	34	0.00385887	ChrM	418001	419000	8	0.000589003
ChrM	235001	236000	2	4.26516e-05	ChrM	419001	420000	14	0.00138047
ChrM	236001	237000	4	0.000168756	ChrM	420001	421000	11	0.00102405
ChrM	237001	238000	1	0.00010853	ChrM	421001	422000	13	0.00219393
ChrM	238001	239000	12	0.000361562	ChrM	480001	481000	1	8.23009e-06
