# Supplementary material for: Genetic variation architecture of mitochondrial genome reveals the differentiation in Korean landrace and weedy rice
Source: Sci Rep. 2017 Mar 3;7:43327. doi: 10.1038/srep43327 (PMC5335689; doi:10.1038/srep43327)
Supplement: Supplementary Table 5 [file srep43327-s5.xls]

## Sheet: Table S5
Supplementary Table 5 Comparison of nucleotide diversity in landrace and weedy rice in mitochondrial genome level.
CHR	BIN_START	BIN_END	PI_Landrace	PI_Weedy	CHR	BIN_START	BIN_END	PI_Landrace	PI_Weedy
ChrM	45501	46501	0.000759566	0.000728814	ChrM	240001	241001	0.000164407	0.000262147
ChrM	46001	47001	0.00207452	0.00124633	ChrM	240501	241501	0.000282486	0.000527119
ChrM	46501	47501	0.00416215	0.0021096	ChrM	241001	242001	0.0013435	0.00176667
ChrM	47001	48001	0.00496554	0.00337627	ChrM	241501	242501	0.00141638	0.00237232
ChrM	47501	48501	0.00377345	0.00232034	ChrM	242001	243001	0.000850847	0.00299774
ChrM	48001	49001	0.00292486	0.00150508	ChrM	242501	243501	0.00155285	0.00491727
ChrM	48501	49501	0.00338531	0.00186836	ChrM	243001	244001	0.00202076	0.00855085
ChrM	49001	50001	0.00415085	0.00217119	ChrM	243501	244501	0.00277488	0.0136068
ChrM	49501	50501	0.00536215	0.00350282	ChrM	244001	245001	0.00301724	0.00885622
ChrM	50001	51001	0.0051339	0.00299379	ChrM	244501	245501	0.00216836	0.00166384
ChrM	50501	51501	0.00329831	0.00166497	ChrM	245001	246001	0.00520282	0.00300452
ChrM	51001	52001	0.00533898	0.00436667	ChrM	245501	246501	0.0147356	0.00667232
ChrM	51501	52501	0.00387966	0.00359774	ChrM	246001	247001	0.0134299	0.00666441
ChrM	52001	53001	0.00019322	0.0002	ChrM	246501	247501	0.00960734	0.00535141
ChrM	52501	53501	0.000225424	0.000132203	ChrM	247001	248001	0.0107819	0.00519661
ChrM	53001	54001	9.88701e-05	6.55367e-05	ChrM	247501	248501	0.00591412	0.00259322
ChrM	53501	54501	0.000849718	0.000539548	ChrM	248001	249001	0.00288023	0.00107062
ChrM	54001	55001	0.00130282	0.000606215	ChrM	248501	249501	0.00107627	0.000408475
ChrM	54501	55501	0.00108588	0.000550847	ChrM	250001	251001	0.000257627	6.55367e-05
ChrM	55001	56001	0.000937853	0.000550847	ChrM	250501	251501	0.00019209	6.55367e-05
ChrM	55501	56501	0.000718079	0.000132203	ChrM	251001	252001	0.000220904	9.88701e-05
ChrM	56001	57001	0.000836158	0.000462147	ChrM	251501	252501	0.000480791	0.000232203
ChrM	56501	57501	0.000583051	0.00039661	ChrM	252001	253001	0.00108362	0.000233333
ChrM	58001	59001	9.66102e-05	3.33333e-05	ChrM	252501	253501	0.00119548	0.000376271
ChrM	58501	59501	0.00019322	3.33333e-05	ChrM	253001	254001	0.00128192	0.000971186
ChrM	59001	60001	0.000256497	6.55367e-05	ChrM	253501	254501	0.00198588	0.00117514
ChrM	59501	60501	0.00029096	0.000164407	ChrM	254001	255001	0.00203898	0.00111638
ChrM	60001	61001	0.000227684	0.000132203	ChrM	254501	255501	0.00268531	0.00191356
ChrM	60501	61501	0.00029322	0.000166667	ChrM	255001	256001	0.00282429	0.00185141
ChrM	61001	62001	0.00105198	0.00099209	ChrM	255501	256501	0.00119887	0.000607345
ChrM	61501	62501	0.00124859	0.00150056	ChrM	256001	257001	0.000477401	0.00019661
ChrM	62001	63001	0.00151921	0.00189153	ChrM	256501	257501	0.000857062	0.00049096
ChrM	62501	63501	0.00220791	0.00198927	ChrM	257001	258001	0.000951412	0.000783051
ChrM	63001	64001	0.00123729	0.000836158	ChrM	257501	258501	0.00161864	0.000719774
ChrM	63501	64501	0.000288701	0.00029661	ChrM	258001	259001	0.00247797	0.0010452
ChrM	64001	65001	0.000358757	0.000364407	ChrM	258501	259501	0.00267966	0.00172599
ChrM	64501	65501	0.000322034	0.000446893	ChrM	259001	260001	0.00202599	0.00155254
ChrM	65001	66001	0.000950282	0.0010791	ChrM	259501	260501	0.00141921	0.00130904
ChrM	65501	66501	0.000853672	0.00079661	ChrM	260001	261001	0.00184576	0.00178023
ChrM	66001	67001	0.000165537	9.88701e-05	ChrM	260501	261501	0.00338362	0.00233785
ChrM	66501	67501	0.00029661	0.000165537	ChrM	261001	262001	0.00318136	0.00246271
ChrM	67001	68001	0.000164407	6.66667e-05	ChrM	261501	262501	0.00200452	0.00234237
ChrM	67501	68501	0.000165537	3.33333e-05	ChrM	262001	263001	0.00208079	0.00206497
ChrM	68001	69001	0.000228814	3.33333e-05	ChrM	262501	263501	0.00114689	0.000925989
ChrM	68501	69501	0.000226554	6.66667e-05	ChrM	263001	264001	0.000458757	0.000283051
ChrM	69001	70001	0.000420904	6.66667e-05	ChrM	263501	264501	0.00029322	0.000283051
ChrM	69501	70501	0.000357627	6.66667e-05	ChrM	264001	265001	9.66102e-05	3.33333e-05
ChrM	70001	71001	0.00119718	0.000564407	ChrM	264501	265501	0.000741808	0.000263277
ChrM	70501	71501	0.00400056	0.00221582	ChrM	265001	266001	0.000927684	0.000385311
ChrM	71001	72001	0.00287006	0.00171808	ChrM	265501	266501	0.000740113	0.000255367
ChrM	72001	73001	0.000265537	0.0001	ChrM	266001	267001	0.0024661	0.00115424
ChrM	72501	73501	0.00118362	0.000333333	ChrM	266501	267501	0.00308079	0.00134972
ChrM	73001	74001	0.00165198	0.000625424	ChrM	267001	268001	0.00113785	0.00049096
ChrM	73501	74501	0.00174972	0.000848588	ChrM	267501	268501	0.00769096	0.00782147
ChrM	74001	75001	0.00150678	0.000815254	ChrM	268001	269001	0.0126627	0.0123842
ChrM	74501	75501	0.000589831	0.000551977	ChrM	268501	269501	0.00690678	0.00596384
ChrM	75001	76001	0.00111469	0.0013226	ChrM	269001	270001	0.00386441	0.00282316
ChrM	75501	76501	0.00114237	0.00112938	ChrM	269501	270501	0.00315028	0.00258079
ChrM	76001	77001	0.000693785	0.000324294	ChrM	270001	271001	0.00235141	0.00171017
ChrM	76501	77501	0.00104689	0.00049096	ChrM	270501	271501	0.00268249	0.0016209
ChrM	77001	78001	0.000639548	0.0002	ChrM	271001	272001	0.00509548	0.00299774
ChrM	77501	78501	0.00019322	6.66667e-05	ChrM	271501	272501	0.00482034	0.00317966
ChrM	78001	79001	3.33333e-05	3.33333e-05	ChrM	272001	273001	0.00243616	0.00197684
ChrM	78501	79501	0.00487119	0.00395085	ChrM	272501	273501	0.00342486	0.00247175
ChrM	79001	80001	0.0115977	0.0103418	ChrM	273001	274001	0.00341566	0.00277035
ChrM	79501	80501	0.0091339	0.00794972	ChrM	273501	274501	0.00121321	0.00121458
ChrM	80001	81001	0.00269831	0.00159209	ChrM	285001	286001	0.000242938	0.000485311
ChrM	80501	81501	0.000549718	0.000163277	ChrM	285501	286501	0.000825424	0.000772316
ChrM	81001	82001	0.00039096	0.000229944	ChrM	286001	287001	0.000871186	0.000352542
ChrM	81501	82501	0.000132203	0.00019887	ChrM	286501	287501	0.000511864	0.00019661
ChrM	82001	83001	0.000440113	0.000424294	ChrM	287001	288001	0.000741243	0.000575706
ChrM	82501	83501	0.000440113	0.000325424	ChrM	287501	288501	0.00393898	0.00397175
ChrM	83001	84001	0.000585876	0.000383051	ChrM	288001	289001	0.00561751	0.00591412
ChrM	83501	84501	0.00089209	0.000448588	ChrM	288501	289501	0.00256045	0.00278475
ChrM	84001	85001	0.000437288	0.000164407	ChrM	289001	290001	0.00139153	0.00158644
ChrM	84501	85501	0.000164407	9.88701e-05	ChrM	289501	290501	0.00102768	0.0011887
ChrM	85501	86501	0.0001	0.000132203	ChrM	290001	291001	0.0010904	0.00110904
ChrM	86001	87001	0.0001	0.000132203	ChrM	290501	291501	0.00174011	0.0017774
ChrM	87001	88001	6.66667e-05	9.88701e-05	ChrM	291001	292001	0.00101977	0.00108305
ChrM	87501	88501	0.000132203	0.000164407	ChrM	291501	292501	0.00210678	0.00217345
ChrM	88001	89001	0.000131073	6.55367e-05	ChrM	292001	293001	0.00315085	0.00307288
ChrM	88501	89501	0.00019209	0.000163277	ChrM	292501	293501	0.0018113	0.00171186
ChrM	89001	90001	0.000159887	0.000386441	ChrM	293001	294001	0.00114011	0.00112542
ChrM	89501	90501	0.000550282	0.000938983	ChrM	293501	294501	0.00135085	0.00154011
ChrM	90001	91001	0.000710169	0.000875706	ChrM	294001	295001	0.00107062	0.0013339
ChrM	90501	91501	0.000226554	0.000159887	ChrM	294501	295501	0.000462712	0.000521469
ChrM	91001	92001	0.000607345	0.0001	ChrM	296501	297501	6.55367e-05	0.000132203
ChrM	91501	92501	0.000839548	0.000266667	ChrM	297001	298001	6.55367e-05	9.88701e-05
ChrM	92001	93001	0.000265537	0.000166667	ChrM	297501	298501	0.000699435	0.000165537
ChrM	137001	138001	0.000362145	0.000332487	ChrM	298001	299001	0.000931638	0.000165537
ChrM	137501	138501	0.00140048	0.00101782	ChrM	298501	299501	0.000232203	3.33333e-05
ChrM	138001	139001	0.00113672	0.000750282	ChrM	299001	300001	0.000287571	0.000228814
ChrM	138501	139501	0.000635028	0.000357627	ChrM	299501	300501	0.00167119	0.000579661
ChrM	139001	140001	0.00143729	0.000796672	ChrM	300001	301001	0.0015791	0.000533898
ChrM	139501	140501	0.00090226	0.000504351	ChrM	300501	301501	0.000799435	0.000755932
ChrM	140001	141001	0.000900179	0.000934585	ChrM	301001	302001	0.00119379	0.000772881
ChrM	140501	141501	0.00190611	0.00190958	ChrM	301501	302501	0.000716384	0.000233333
ChrM	141001	142001	0.00111797	0.000973897	ChrM	302001	303001	0.000354237	0.000133333
ChrM	166501	167501	0.000190467	4.97382e-05	ChrM	302501	303501	0.000462712	0.000425424
ChrM	167001	168001	0.000980797	0.000952265	ChrM	303001	304001	0.00144407	0.00182034
ChrM	167501	168501	0.00100916	0.00105191	ChrM	303501	304501	0.00179605	0.00211751
ChrM	168001	169001	0.0012347	0.00210271	ChrM	304001	305001	0.000587006	0.000655932
ChrM	168501	169501	0.0019925	0.00293695	ChrM	306501	307501	0.000511864	0.000264407
ChrM	169001	170001	0.00128271	0.00100553	ChrM	307001	308001	0.00133503	0.00101469
ChrM	169501	170501	0.0011675	0.00212319	ChrM	307501	308501	0.00117288	0.00119548
ChrM	170001	171001	0.00119062	0.00219692	ChrM	308001	309001	0.00141525	0.000993785
ChrM	170501	171501	0.00059435	0.00019887	ChrM	308501	309501	0.0020226	0.00117175
ChrM	171001	172001	0.00039661	0.00019774	ChrM	309001	310001	0.0012791	0.000785311
ChrM	171501	172501	0.000461017	0.000231073	ChrM	309501	310501	0.000915254	0.000427684
ChrM	172001	173001	0.000625424	0.000228814	ChrM	310001	311001	0.00225932	0.00100282
ChrM	172501	173501	0.000626554	0.000129944	ChrM	310501	311501	0.00182938	0.000803955
ChrM	173001	174001	0.000620904	3.33333e-05	ChrM	311001	312001	0.000568362	0.000326554
ChrM	173501	174501	0.000488701	3.33333e-05	ChrM	311501	312501	0.00109209	0.000458757
ChrM	174001	175001	0.00059322	0.0001	ChrM	312001	313001	0.000687006	0.00019887
ChrM	174501	175501	0.000657627	0.0001	ChrM	313001	314001	6.66667e-05	3.33333e-05
ChrM	175001	176001	0.000787571	0.000231073	ChrM	313501	314501	0.00164068	0.00199153
ChrM	175501	176501	0.00194802	0.000231073	ChrM	314001	315001	0.00173955	0.00217458
ChrM	176001	177001	0.00170565	0.000460452	ChrM	314501	315501	0.000548023	0.000379661
ChrM	176501	177501	0.000383051	0.000427119	ChrM	315001	316001	0.000580226	0.00019661
ChrM	177001	178001	0.00039887	0.0002	ChrM	315501	316501	0.000847458	0.000829379
ChrM	177501	178501	0.000563277	0.000233333	ChrM	316001	317001	0.00124181	0.00162542
ChrM	178001	179001	0.00106328	0.000536723	ChrM	316501	317501	0.00059209	0.000896045
ChrM	178501	179501	0.0013887	0.000731073	ChrM	317001	318001	9.88701e-05	6.66667e-05
ChrM	179001	180001	0.0018661	0.000681921	ChrM	319001	320001	0.000261017	3.33333e-05
ChrM	179501	180501	0.00137514	0.000487571	ChrM	319501	320501	0.000455367	0.0001
ChrM	180001	181001	0.000165537	6.66667e-05	ChrM	320001	321001	0.000554237	0.000165537
ChrM	180501	181501	0.000362147	0.000358757	ChrM	320501	321501	0.000666667	0.000164407
ChrM	181001	182001	0.000936723	0.000828814	ChrM	321001	322001	0.00079322	0.000261017
ChrM	181501	182501	0.0016904	0.00151017	ChrM	321501	322501	0.000387571	0.00019548
ChrM	182001	183001	0.00111582	0.00100678	ChrM	322001	323001	0.000165537	9.88701e-05
ChrM	182501	183501	0.00029887	9.88701e-05	ChrM	322501	323501	0.000133333	9.88701e-05
ChrM	183001	184001	0.000265537	0.000132203	ChrM	323501	324501	0.00029209	0.00029209
ChrM	183501	184501	0.000612994	0.00127232	ChrM	324001	325001	0.00102712	0.00049096
ChrM	184001	185001	0.000966102	0.00180452	ChrM	324501	325501	0.0011226	0.000264407
ChrM	184501	185501	0.00114463	0.00108362	ChrM	325001	326001	0.00117571	0.000680791
ChrM	185001	186001	0.0011548	0.000651412	ChrM	325501	326501	0.000821469	0.000648588
ChrM	185501	186501	0.000725424	0.0002	ChrM	326001	327001	6.55367e-05	3.33333e-05
ChrM	186001	187001	0.00049435	0.000262147	ChrM	326501	327501	0.000486441	6.66667e-05
ChrM	186501	187501	0.0010774	0.000378531	ChrM	327001	328001	0.0010226	0.00029661
ChrM	187001	188001	0.00175706	0.000316384	ChrM	327501	328501	0.00124689	0.000229944
ChrM	187501	188501	0.00134068	0.0002	ChrM	328001	329001	0.000964972	0.000129944
ChrM	188001	189001	0.000823164	0.0002	ChrM	328501	329501	0.000547458	0.00019548
ChrM	188501	189501	0.000883051	0.000463277	ChrM	329001	330001	0.00246384	0.000847458
ChrM	189001	190001	0.00123729	0.000779661	ChrM	329501	330501	0.00692542	0.00323898
ChrM	189501	190501	0.00103616	0.000769492	ChrM	330001	331001	0.00508023	0.0024904
ChrM	190001	191001	0.000742938	0.000485311	ChrM	330501	331501	0.000457627	3.33333e-05
ChrM	190501	191501	0.00127062	0.000685311	ChrM	331001	332001	0.000163277	3.33333e-05
ChrM	191001	192001	0.00260282	0.00206497	ChrM	331501	332501	0.00019661	3.33333e-05
ChrM	191501	192501	0.00363333	0.00354689	ChrM	332501	333501	0.00019548	3.33333e-05
ChrM	192001	193001	0.00371469	0.00282881	ChrM	333001	334001	6.66667e-05	0.0001
ChrM	192501	193501	0.00283955	0.00163277	ChrM	333501	334501	9.88701e-05	0.0001
ChrM	193001	194001	0.00242768	0.00163164	ChrM	334001	335001	0.00019661	3.33333e-05
ChrM	193501	194501	0.00420339	0.00184407	ChrM	334501	335501	0.00039548	0.000133333
ChrM	194001	195001	0.00530508	0.00245706	ChrM	335001	336001	0.00039548	0.000133333
ChrM	194501	195501	0.0047887	0.00375876	ChrM	335501	336501	0.000845198	0.000232203
ChrM	195001	196001	0.00507288	0.00614181	ChrM	336001	337001	0.00167401	0.000842938
ChrM	195501	196501	0.00548531	0.0083983	ChrM	336501	337501	0.00172881	0.000958192
ChrM	196001	197001	0.00607627	0.00924138	ChrM	337001	338001	0.00144576	0.000606215
ChrM	196501	197501	0.0046452	0.00547982	ChrM	337501	338501	0.00135876	0.000664972
ChrM	197001	198001	0.0039565	0.00186554	ChrM	338001	339001	0.00128701	0.000601695
ChrM	197501	198501	0.00409831	0.00172712	ChrM	338501	339501	0.000638418	0.00019548
ChrM	198001	199001	0.00443446	0.00285198	ChrM	339001	340001	0.000491525	9.66102e-05
ChrM	198501	199501	0.00615198	0.00438814	ChrM	339501	340501	0.000654802	0.000163277
ChrM	199001	200001	0.00554915	0.00416893	ChrM	340001	341001	0.00147051	0.000893901
ChrM	199501	200501	0.00369661	0.00268079	ChrM	340501	341501	0.00127384	0.000827226
ChrM	200001	201001	0.00392373	0.00254576	ChrM	385001	386001	9.66102e-05	0.000209605
ChrM	200501	201501	0.00430339	0.00339322	ChrM	385501	386501	9.66102e-05	0.000209605
ChrM	201001	202001	0.00274124	0.00288757	ChrM	386501	387501	0.000253107	6.66667e-05
ChrM	201501	202501	0.00270282	0.00210565	ChrM	387001	388001	0.000476271	0.000133333
ChrM	202001	203001	0.00297853	0.00164463	ChrM	387501	388501	0.000223164	6.66667e-05
ChrM	202501	203501	0.00241977	0.00196497	ChrM	388001	389001	0.000155367	3.33333e-05
ChrM	203001	204001	0.00291638	0.00255367	ChrM	388501	389501	0.000155367	3.33333e-05
ChrM	203501	204501	0.00365254	0.00236949	ChrM	389501	390501	0.000264407	0.000409605
ChrM	204001	205001	0.00462373	0.00336497	ChrM	390001	391001	0.0176441	0.0172955
ChrM	204501	205501	0.00476158	0.00408475	ChrM	390501	391501	0.0355921	0.0348463
ChrM	205001	206001	0.00545537	0.00446723	ChrM	391001	392001	0.0184102	0.0180271
ChrM	205501	206501	0.00509663	0.00685504	ChrM	391501	392501	0.00019774	6.66667e-05
ChrM	206001	207001	0.00156595	0.0040281	ChrM	392001	393001	9.88701e-05	6.66667e-05
ChrM	206501	207501	0.000450181	0.000250188	ChrM	392501	393501	0.000132203	6.66667e-05
ChrM	207001	208001	0.00183741	0.00105071	ChrM	393501	394501	0.000232203	3.33333e-05
ChrM	207501	208501	0.00240395	0.00142147	ChrM	394001	395001	0.00019887	3.33333e-05
ChrM	208001	209001	0.00123164	0.000711864	ChrM	395001	396001	0.00405311	0.0040096
ChrM	208501	209501	0.00029209	0.000132203	ChrM	395501	396501	0.0076887	0.00774237
ChrM	209001	210001	0.00019887	3.33333e-05	ChrM	396001	397001	0.00379887	0.00383164
ChrM	210001	211001	0.000335028	9.66102e-05	ChrM	396501	397501	0.00029435	9.88701e-05
ChrM	210501	211501	0.000660452	0.000262147	ChrM	398001	399001	0.000255367	0.000414689
ChrM	211001	212001	0.000425424	0.000231073	ChrM	398501	399501	0.000255367	0.000448023
ChrM	211501	212501	0.000577401	0.00019774	ChrM	399001	400001	6.66667e-05	3.33333e-05
ChrM	212001	213001	0.00253616	0.000458192	ChrM	399501	400501	9.88701e-05	6.55367e-05
ChrM	212501	213501	0.00209209	0.000392655	ChrM	400001	401001	0.000927745	0.000544068
ChrM	213001	214001	0.000616384	0.000323164	ChrM	400501	401501	0.00231539	0.0019648
ChrM	213501	214501	0.000898305	0.000289831	ChrM	401001	402001	0.0016881	0.00189473
ChrM	214001	215001	0.000839126	0.00019548	ChrM	401501	402501	0.000598279	0.000533045
ChrM	214501	215501	0.000456883	0.000162147	ChrM	402001	403001	0.00194501	0.00143804
ChrM	222001	223001	8.14015e-05	5.19963e-05	ChrM	402501	403501	0.00202965	0.00185819
ChrM	222501	223501	0.00184478	0.00144469	ChrM	403001	404001	0.00110904	0.000924859
ChrM	223001	224001	0.00228279	0.00158881	ChrM	403501	404501	0.00106893	0.000844633
ChrM	223501	224501	0.00201073	0.000515254	ChrM	404001	405001	0.000825989	0.000630508
ChrM	224001	225001	0.00358249	0.00148362	ChrM	404501	405501	0.00134576	0.000991525
ChrM	224501	225501	0.00239096	0.00119831	ChrM	405001	406001	0.00142542	0.00138305
ChrM	225001	226001	0.000785311	0.000132203	ChrM	405501	406501	0.00279379	0.00256271
ChrM	225501	226501	0.000878531	0.00019887	ChrM	406001	407001	0.00885198	0.00851864
ChrM	226001	227001	0.00039209	0.0001	ChrM	406501	407501	0.0147751	0.0143859
ChrM	227001	228001	6.66667e-05	3.33333e-05	ChrM	407001	408001	0.0101661	0.00895537
ChrM	227501	228501	0.00168757	0.000994915	ChrM	407501	408501	0.00320113	0.00166102
ChrM	228001	229001	0.00165424	0.000961582	ChrM	408001	409001	0.00193333	0.0010339
ChrM	229001	230001	0.000929379	0.000363277	ChrM	408501	409501	0.00203503	0.0013548
ChrM	229501	230501	0.00125424	0.000960452	ChrM	409001	410001	0.0013565	0.000899435
ChrM	230001	231001	0.000324859	0.000630508	ChrM	415501	416501	0.000806582	0.000740589
ChrM	230501	231501	0.00039661	0.0001	ChrM	416001	417001	0.00346762	0.00365708
ChrM	231001	232001	0.00039661	0.0001	ChrM	416501	417501	0.00298079	0.00327627
ChrM	233001	234001	6.55367e-05	3.33333e-05	ChrM	417001	418001	0.000326554	0.000366102
ChrM	233501	234501	0.000361017	0.000231073	ChrM	417501	418501	0.000412994	0.000448588
ChrM	234001	235001	0.00259074	0.00447187	ChrM	418001	419001	0.000636158	0.000610734
ChrM	234501	235501	0.00229522	0.00427383	ChrM	418501	419501	0.000636158	0.000753107
ChrM	235501	236501	0.000131073	3.33333e-05	ChrM	419001	420001	0.00130565	0.00136723
ChrM	236001	237001	0.000164407	0.0001	ChrM	419501	420501	0.00123785	0.00103559
ChrM	236501	237501	9.88701e-05	6.66667e-05	ChrM	420001	421001	0.0014661	0.000827684
ChrM	238001	239001	0.000253107	3.33333e-05	ChrM	420501	421501	0.00296893	0.00220012
ChrM	238501	239501	0.000126554	0.000129944	ChrM	421001	422001	0.00221761	0.00183847
ChrM	239001	240001	0.00114746	0.00105593	ChrM	421501	422501	0.00036866	0.000205321
ChrM	239501	240501	0.00118531	0.00122147
