# Supplementary material for: Genetic variation architecture of mitochondrial genome reveals the differentiation in Korean landrace and weedy rice
Source: Sci Rep. 2017 Mar 3;7:43327. doi: 10.1038/srep43327 (PMC5335689; doi:10.1038/srep43327)
Supplement: Supplementary Table 6 [file srep43327-s6.xls]

## Sheet: Table S6
Supplementary Table 6 Comparison of Nucleotide diversity in wild and landrace&weedy rice on mitochondrial genome level.
CHR	BIN_START	BIN_END	PI_Wild	PI_landrace/weedy	CHR	BIN_START	BIN_END	PI_Wild	PI_Landrace/weedy
ChrM	45501	46501	0.000258313	0.00074233	ChrM	239001	240001	0.00186316	0.00109692
ChrM	46001	47001	0.00190309	0.00166018	ChrM	239501	240501	0.00242105	0.00119804
ChrM	46501	47501	0.00524211	0.00314132	ChrM	240001	241001	0.000557895	0.000211905
ChrM	47001	48001	0.00593158	0.00416373	ChrM	241001	242001	0.00114211	0.00156821
ChrM	47501	48501	0.00446842	0.00304426	ChrM	241501	242501	0.0024	0.00191036
ChrM	48001	49001	0.00378947	0.00222311	ChrM	242001	243001	0.00135789	0.00194734
ChrM	48501	49501	0.00476842	0.00265364	ChrM	242501	243501	0.00388497	0.0032846
ChrM	49001	50001	0.00666316	0.00318936	ChrM	243001	244001	0.007129	0.00554452
ChrM	49501	50501	0.00768947	0.00443039	ChrM	243501	244501	0.00843	0.00876476
ChrM	50001	51001	0.00592105	0.00407423	ChrM	244001	245001	0.00630456	0.00629233
ChrM	50501	51501	0.00235789	0.0024965	ChrM	244501	245501	0.00227368	0.00193487
ChrM	51001	52001	0.00202632	0.00483123	ChrM	245001	246001	0.00201579	0.00414412
ChrM	51501	52501	0.00270526	0.00371555	ChrM	245501	246501	0.00155789	0.0107667
ChrM	52001	53001	0.00125789	0.000197759	ChrM	246001	247001	0.00168947	0.0100843
ChrM	53001	54001	0.00235263	8.16527e-05	ChrM	246501	247501	0.00158947	0.00749776
ChrM	53501	54501	0.00322105	0.00070014	ChrM	247001	248001	0.00116842	0.00804622
ChrM	54001	55001	0.00166842	0.000961765	ChrM	247501	248501	0.00155789	0.00431232
ChrM	54501	55501	0.001	0.000821709	ChrM	248001	249001	0.00170526	0.00199594
ChrM	55001	56001	0.0002	0.00075	ChrM	248501	249501	0.00101579	0.000746218
ChrM	56001	57001	0.000789474	0.000651821	ChrM	249001	250001	0.000189474	4.91597e-05
ChrM	56501	57501	0.000789474	0.000491036	ChrM	250001	251001	0.000289474	0.000161905
ChrM	57001	58001	0.0001	9.80392e-05	ChrM	250501	251501	0.000289474	0.000128852
ChrM	57501	58501	0.000678947	3.30532e-05	ChrM	251501	252501	0.0002	0.000356863
ChrM	58001	59001	0.000678947	6.4986e-05	ChrM	252001	253001	0.0002	0.000665966
ChrM	58501	59501	0.0001	0.000114146	ChrM	252501	253501	0.000668421	0.000793557
ChrM	59001	60001	0.0001	0.000161625	ChrM	253001	254001	0.00176316	0.00112213
ChrM	59501	60501	0.000736842	0.000226611	ChrM	253501	254501	0.00182632	0.00157941
ChrM	60001	61001	0.000636842	0.000179132	ChrM	254001	255001	0.00113158	0.00157801
ChrM	60501	61501	0.000189474	0.000229132	ChrM	254501	255501	0.00208421	0.00229916
ChrM	61001	62001	0.00292105	0.00101793	ChrM	255001	256001	0.00198421	0.00234566
ChrM	61501	62501	0.0036	0.00137143	ChrM	255501	256501	0.000489474	0.000908543
ChrM	62001	63001	0.00193158	0.00171022	ChrM	256001	257001	0.000389474	0.000337955
ChrM	62501	63501	0.00318421	0.00210462	ChrM	256501	257501	0.000568421	0.000679272
ChrM	63001	64001	0.00271579	0.00103754	ChrM	257001	258001	0.00140526	0.000869748
ChrM	63501	64501	0.000994737	0.000291036	ChrM	257501	258501	0.00217368	0.00117801
ChrM	64001	65001	0.0004	0.000359384	ChrM	258001	259001	0.00196316	0.00177171
ChrM	64501	65501	0.000268421	0.000388655	ChrM	258501	259501	0.00306316	0.00220336
ChrM	65001	66001	0.00114737	0.00101373	ChrM	259001	260001	0.00315263	0.00179356
ChrM	65501	66501	0.000878947	0.000818908	ChrM	259501	260501	0.00195789	0.00136541
ChrM	66001	67001	0.0002	0.000131373	ChrM	260001	261001	0.00271579	0.0018056
ChrM	66501	67501	0.0002	0.000229692	ChrM	260501	261501	0.00474211	0.00284888
ChrM	69501	70501	0.000289474	0.000213866	ChrM	261001	262001	0.0058	0.00281232
ChrM	70001	71001	0.00177368	0.000880112	ChrM	261501	262501	0.00511053	0.00216471
ChrM	70501	71501	0.00471053	0.00311303	ChrM	262001	263001	0.00247895	0.00206303
ChrM	71001	72001	0.00322632	0.00229902	ChrM	262501	263501	0.0002	0.00103235
ChrM	72001	73001	0.00213158	0.000182213	ChrM	263001	264001	0.000389474	0.000370448
ChrM	72501	73501	0.00203158	0.000763165	ChrM	263501	264501	0.000289474	0.000287395
ChrM	73001	74001	0.000289474	0.001143	ChrM	264501	265501	0.0001	0.000503221
ChrM	73501	74501	0.000678947	0.0012979	ChrM	265001	266001	0.000931579	0.000658824
ChrM	74001	75001	0.000689474	0.00115966	ChrM	265501	266501	0.00103158	0.00049972
ChrM	74501	75501	0.0004	0.000571008	ChrM	266001	267001	0.002	0.00180868
ChrM	75001	76001	0.0001	0.00123529	ChrM	266501	267501	0.00267895	0.00221933
ChrM	76001	77001	0.00103684	0.000509244	ChrM	267001	268001	0.000978947	0.000820588
ChrM	76501	77501	0.00123684	0.000769468	ChrM	267501	268501	0.00798947	0.00769286
ChrM	77001	78001	0.0002	0.000422409	ChrM	268001	269001	0.0129474	0.0124248
ChrM	78501	79501	0.00165263	0.00439986	ChrM	268501	269501	0.00697368	0.00640602
ChrM	79001	80001	0.00890526	0.0109366	ChrM	269001	270001	0.00447368	0.00336204
ChrM	79501	80501	0.0116842	0.00851513	ChrM	269501	270501	0.00466842	0.00287535
ChrM	80001	81001	0.00505263	0.00214174	ChrM	270001	271001	0.00390526	0.00203319
ChrM	80501	81501	0.00111579	0.000357143	ChrM	270501	271501	0.00367368	0.00215896
ChrM	81001	82001	0.000494737	0.000309104	ChrM	271001	272001	0.00582632	0.00408641
ChrM	82001	83001	0.00113684	0.000436134	ChrM	271501	272501	0.00581053	0.00403754
ChrM	82501	83501	0.00142632	0.000386415	ChrM	272001	273001	0.00326316	0.00220098
ChrM	83001	84001	0.000847368	0.000483333	ChrM	272501	273501	0.00395789	0.0029416
ChrM	83501	84501	0.000847368	0.000672409	ChrM	273001	274001	0.00320604	0.003112
ChrM	84001	85001	0.000868421	0.000303221	ChrM	273501	274501	0.00063486	0.00123261
ChrM	84501	85501	0.000578947	0.000130812	ChrM	285001	286001	0.000594737	0.000384734
ChrM	85001	86001	0.0001	3.33333e-05	ChrM	285501	286501	0.00188421	0.000819468
ChrM	85501	86501	0.000368421	0.000115546	ChrM	286001	287001	0.00188947	0.000612185
ChrM	86001	87001	0.000268421	0.000115546	ChrM	286501	287501	0.00118947	0.000353782
ChrM	87001	88001	0.000589474	8.30532e-05	ChrM	287001	288001	0.00115789	0.000654202
ChrM	87501	88501	0.000589474	0.000148039	ChrM	287501	288501	0.00464211	0.00392745
ChrM	88501	89501	0.000268421	0.000177171	ChrM	288001	289001	0.00619474	0.00572843
ChrM	89001	90001	0.000268421	0.00027381	ChrM	288501	289501	0.0025	0.002657
ChrM	89501	90501	0.00155789	0.000744538	ChrM	289001	290001	0.00196842	0.00148109
ChrM	90001	91001	0.00174737	0.000790056	ChrM	289501	290501	0.00148947	0.00110294
ChrM	90501	91501	0.000457895	0.000191877	ChrM	290001	291001	0.00148947	0.00109062
ChrM	91001	92001	0.00100526	0.000356863	ChrM	290501	291501	0.00247368	0.00174426
ChrM	91501	92501	0.00318545	0.000555462	ChrM	291001	292001	0.00146316	0.0010451
ChrM	92001	93001	0.00320651	0.000215266	ChrM	291501	292501	0.00291579	0.00212661
ChrM	93001	94001	0.000526316	3.30532e-05	ChrM	292001	293001	0.00358421	0.00311485
ChrM	93501	94501	0.000336842	3.30532e-05	ChrM	292501	293501	0.00162632	0.00177451
ChrM	137501	138501	0.00171579	0.00120985	ChrM	293001	294001	0.00146316	0.00112465
ChrM	138001	139001	0.00200526	0.000942328	ChrM	293501	294501	0.00199474	0.00143992
ChrM	138501	139501	0.000936842	0.000497619	ChrM	294001	295001	0.00101053	0.00119944
ChrM	139001	140001	0.00282632	0.00112395	ChrM	294501	295501	0.0002	0.000489356
ChrM	139501	140501	0.00217895	0.000708516	ChrM	296001	297001	0.000289474	3.33333e-05
ChrM	140001	141001	0.00174737	0.000914296	ChrM	296501	297501	0.000489474	9.94398e-05
ChrM	140501	141501	0.0146225	0.00193227	ChrM	297001	298001	0.000589474	8.27731e-05
ChrM	141001	142001	0.014587	0.00106841	ChrM	297501	298501	0.00133684	0.000436275
ChrM	141501	142501	0.00231257	0.000267091	ChrM	298001	299001	0.00134737	0.000552381
ChrM	142001	143001	0.000581258	0.00021539	ChrM	298501	299501	0.0004	0.000132773
ChrM	143001	144001	0.000395392	8.35456e-05	ChrM	299501	300501	0.00419474	0.00113361
ChrM	143501	144501	0.000352892	8.35456e-05	ChrM	300001	301001	0.00429474	0.00106667
ChrM	156001	157001	0.000268421	2.85786e-05	ChrM	300501	301501	0.000868421	0.000777731
ChrM	156501	157501	0.000268421	4.49707e-05	ChrM	301001	302001	0.00105789	0.000983613
ChrM	166501	167501	0.00116549	0.000115897	ChrM	301501	302501	0.000289474	0.00047605
ChrM	167001	168001	0.00472202	0.000981728	ChrM	302501	303501	0.0002	0.000443417
ChrM	167501	168501	0.00497084	0.00104773	ChrM	303001	304001	0.0004	0.00162801
ChrM	168001	169001	0.00492111	0.00168586	ChrM	303501	304501	0.0003	0.00195672
ChrM	168501	169501	0.00505281	0.00247469	ChrM	304001	305001	0.0001	0.00062549
ChrM	169001	170001	0.00276269	0.00112405	ChrM	304501	305501	0.0001	3.33333e-05
ChrM	169501	170501	0.00641562	0.00169078	ChrM	305001	306001	0.0001	1.66667e-05
ChrM	170001	171001	0.00684997	0.00174878	ChrM	306501	307501	0.000378947	0.000387115
ChrM	170501	171501	0.00367895	0.000396639	ChrM	307001	308001	0.00182632	0.00117157
ChrM	171001	172001	0.00331053	0.000297479	ChrM	307501	308501	0.00256316	0.00117927
ChrM	171501	172501	0.00345789	0.000345238	ChrM	308001	309001	0.00255789	0.00120364
ChrM	172001	173001	0.00283684	0.000426331	ChrM	308501	309501	0.00269474	0.00159692
ChrM	172501	173501	0.000868421	0.000378571	ChrM	309001	310001	0.00249474	0.00103249
ChrM	173001	174001	0.000805263	0.000329692	ChrM	309501	310501	0.00245789	0.000672689
ChrM	173501	174501	0.00116316	0.000263585	ChrM	310001	311001	0.00294737	0.00163669
ChrM	174001	175001	0.00239474	0.000346919	ChrM	310501	311501	0.00262632	0.00132423
ChrM	174501	175501	0.00222632	0.000379132	ChrM	311001	312001	0.000994737	0.0004493
ChrM	175001	176001	0.00122632	0.000509384	ChrM	311501	312501	0.00155789	0.000782493
ChrM	175501	176501	0.00194211	0.00109958	ChrM	312001	313001	0.00145789	0.00044902
ChrM	176001	177001	0.00282632	0.00111092	ChrM	312501	313501	0.00334925	1.66667e-05
ChrM	176501	177501	0.00235789	0.000422689	ChrM	313001	314001	0.00334925	4.97199e-05
ChrM	177001	178001	0.00129474	0.000298039	ChrM	313501	314501	0.00263684	0.00183459
ChrM	177501	178501	0.00123684	0.000396919	ChrM	314001	315001	0.00339474	0.00197843
ChrM	178001	179001	0.000778947	0.000798599	ChrM	314501	315501	0.000757895	0.000466527
ChrM	178501	179501	0.00116842	0.0010577	ChrM	315501	316501	0.000931579	0.000841457
ChrM	179001	180001	0.00154737	0.00127787	ChrM	316001	317001	0.002	0.00143739
ChrM	179501	180501	0.000778947	0.000936275	ChrM	316501	317501	0.00106842	0.000744538
ChrM	180001	181001	0.000678947	0.000116106	ChrM	317501	318501	0.000478947	6.63866e-05
ChrM	180501	181501	0.000768421	0.000370028	ChrM	318001	319001	0.000578947	8.33333e-05
ChrM	181001	182001	0.0035	0.000888936	ChrM	318501	319501	0.000368421	0.000132773
ChrM	181501	182501	0.0036	0.00158922	ChrM	319001	320001	0.000268421	0.000147759
ChrM	182001	183001	0.000489474	0.00105392	ChrM	320501	321501	0.000468421	0.000419748
ChrM	182501	183501	0.00102632	0.000198599	ChrM	321001	322001	0.00271053	0.000531092
ChrM	183001	184001	0.000926316	0.000198599	ChrM	321501	322501	0.00234211	0.000291877
ChrM	183501	184501	0.00205263	0.00100686	ChrM	322001	323001	0.0002	0.000131933
ChrM	184001	185001	0.00325263	0.00145182	ChrM	322501	323501	0.0001	0.000115546
ChrM	184501	185501	0.00243684	0.00111541	ChrM	323501	324501	0.000647368	0.000291317
ChrM	185001	186001	0.00180526	0.000901821	ChrM	324001	325001	0.000747368	0.000760924
ChrM	185501	186501	0.00121579	0.000463305	ChrM	324501	325501	0.000489474	0.000697899
ChrM	186001	187001	0.000747368	0.000379412	ChrM	325001	326001	0.00517895	0.000928571
ChrM	186501	187501	0.00392632	0.000731232	ChrM	325501	326501	0.00562632	0.000733613
ChrM	187001	188001	0.00464211	0.0010423	ChrM	326001	327001	0.000836842	4.97199e-05
ChrM	187501	188501	0.00110526	0.00077409	ChrM	326501	327501	0.0001	0.000278291
ChrM	188001	189001	0.00120526	0.000512185	ChrM	327001	328001	0.0001	0.000661765
ChrM	188501	189501	0.00140526	0.000670168	ChrM	327501	328501	0.000189474	0.000744538
ChrM	189001	190001	0.00156842	0.00100504	ChrM	328001	329001	0.000189474	0.000552661
ChrM	189501	190501	0.00218421	0.000901401	ChrM	328501	329501	0.0001	0.000371289
ChrM	190001	191001	0.00193158	0.000614846	ChrM	329001	330001	0.000784211	0.00166485
ChrM	190501	191501	0.00214211	0.000977591	ChrM	329501	330501	0.000684211	0.00508697
ChrM	191001	192001	0.00387368	0.00232913	ChrM	331001	332001	0.0001	9.83193e-05
ChrM	191501	192501	0.00624737	0.00358221	ChrM	331501	332501	0.0004	0.000114986
ChrM	192001	193001	0.00604211	0.00326919	ChrM	332001	333001	0.000821053	0.000132213
ChrM	192501	193501	0.00436842	0.00223249	ChrM	332501	333501	0.000521053	0.000115546
ChrM	193001	194001	0.00379474	0.00202087	ChrM	333001	334001	0.000389474	8.30532e-05
ChrM	193501	194501	0.00621579	0.00303894	ChrM	333501	334501	0.000589474	9.94398e-05
ChrM	194001	195001	0.0104158	0.00389734	ChrM	334001	335001	0.0002	0.000115826
ChrM	194501	195501	0.0100895	0.00427745	ChrM	334501	335501	0.000931579	0.000264426
ChrM	195001	196001	0.0104684	0.00563557	ChrM	335001	336001	0.00113158	0.000264426
ChrM	195501	196501	0.0119895	0.00699421	ChrM	335501	336501	0.000389474	0.000539916
ChrM	196001	197001	0.0105474	0.00772948	ChrM	336001	337001	0.000389474	0.00125868
ChrM	196501	197501	0.00764211	0.0050981	ChrM	336501	337501	0.0002	0.00134454
ChrM	197001	198001	0.00696842	0.00291555	ChrM	337001	338001	0.000478947	0.00103165
ChrM	197501	198501	0.00737895	0.00292339	ChrM	337501	338501	0.000668421	0.00101569
ChrM	198001	199001	0.0106158	0.00364524	ChrM	338001	339001	0.000189474	0.000955602
ChrM	198501	199501	0.0115474	0.00528711	ChrM	338501	339501	0.0001	0.000428571
ChrM	199001	200001	0.009	0.00487549	ChrM	339001	340001	0.0002	0.000298739
ChrM	199501	200501	0.00779474	0.0031916	ChrM	339501	340501	0.0001	0.000413445
ChrM	200001	201001	0.00956316	0.00324482	ChrM	340001	341001	0.000442105	0.00118542
ChrM	200501	201501	0.0107632	0.00385014	ChrM	340501	341501	0.000442105	0.00105401
ChrM	201001	202001	0.00783684	0.00281078	ChrM	385501	386501	0.000505263	0.000154062
ChrM	201501	202501	0.00720526	0.00241218	ChrM	387001	388001	0.000189474	0.000306583
ChrM	202001	203001	0.00684737	0.00231387	ChrM	387501	388501	0.000189474	0.000145518
ChrM	202501	203501	0.00727895	0.00218866	ChrM	388501	389501	0.000742105	9.57983e-05
ChrM	203001	204001	0.00995789	0.00273866	ChrM	389501	390501	0.00228947	0.000339636
ChrM	203501	204501	0.00966842	0.00301919	ChrM	390001	391001	0.0188053	0.0173713
ChrM	204001	205001	0.0100316	0.00398403	ChrM	390501	391501	0.0224211	0.0349762
ChrM	204501	205501	0.0135421	0.00440616	ChrM	391001	392001	0.00600526	0.0180762
ChrM	205001	206001	0.0147316	0.00494496	ChrM	391501	392501	0.000389474	0.000131653
ChrM	205501	206501	0.00926058	0.00599417	ChrM	392001	393001	0.00111579	8.22129e-05
ChrM	206001	207001	0.00158043	0.00282719	ChrM	392501	393501	0.00264262	9.88796e-05
ChrM	206501	207501	0.000657895	0.000351097	ChrM	393001	394001	0.00198498	3.33333e-05
ChrM	207001	208001	0.00232632	0.00144315	ChrM	393501	394501	0.00262258	0.000132493
ChrM	207501	208501	0.00486316	0.0019119	ChrM	394001	395001	0.00245359	0.000115826
ChrM	208001	209001	0.00470526	0.000972269	ChrM	395001	396001	0.00593094	0.00399874
ChrM	208501	209501	0.00161053	0.000211345	ChrM	395501	396501	0.009867	0.00765532
ChrM	209001	210001	0.000657895	0.000115826	ChrM	396001	397001	0.00493254	0.00378739
ChrM	209501	210501	0.000847368	0.0001	ChrM	396501	397501	0.00206517	0.000196919
ChrM	210001	211001	0.000784211	0.000217927	ChrM	397001	398001	0.00228644	9.94398e-05
ChrM	210501	211501	0.00138421	0.000463725	ChrM	397501	398501	0.00151608	5e-05
ChrM	211001	212001	0.00154737	0.000328852	ChrM	398001	399001	0.00124737	0.000346779
ChrM	211501	212501	0.00124737	0.000390756	ChrM	398501	399501	0.00096861	0.000363445
ChrM	212001	213001	0.00302632	0.00151429	ChrM	399001	400001	0.00074766	5e-05
ChrM	212501	213501	0.00320526	0.00125658	ChrM	399501	400501	0.000357964	8.16527e-05
ChrM	213001	214001	0.00206316	0.000468768	ChrM	400001	401001	0.000378947	0.000735178
ChrM	213501	214501	0.00244211	0.000595938	ChrM	400501	401501	0.00125789	0.00213691
ChrM	214001	215001	0.00143684	0.00052118	ChrM	401001	402001	0.00126842	0.00178308
ChrM	214501	215501	0.000289474	0.000310493	ChrM	401501	402501	0.000389474	0.000560555
ChrM	222501	223501	0.00146122	0.00164953	ChrM	402001	403001	0.000368421	0.00168961
ChrM	223001	224001	0.00169893	0.00194417	ChrM	402501	403501	0.000468421	0.00194004
ChrM	223501	224501	0.0023966	0.00127997	ChrM	403001	404001	0.000578947	0.00101933
ChrM	224001	225001	0.00478174	0.00255	ChrM	403501	404501	0.00104737	0.000957283
ChrM	224501	225501	0.00416478	0.00180042	ChrM	404001	405001	0.00130526	0.00072493
ChrM	225001	226001	0.00221139	0.000459664	ChrM	404501	405501	0.00193158	0.00116485
ChrM	225501	226501	0.00132632	0.000539636	ChrM	405001	406001	0.0028	0.00142227
ChrM	226001	227001	0.00113684	0.000246078	ChrM	405501	406501	0.00490526	0.0026909
ChrM	226501	227501	0.000778947	1.66667e-05	ChrM	406001	407001	0.0102158	0.00863529
ChrM	227001	228001	0.000778947	4.97199e-05	ChrM	406501	407501	0.0147368	0.0144789
ChrM	227501	228501	0.00182632	0.00134174	ChrM	407001	408001	0.0092	0.00950266
ChrM	228001	229001	0.00144737	0.00130868	ChrM	407501	408501	0.00197895	0.00243782
ChrM	228501	229501	0.0001	1.66667e-05	ChrM	408001	409001	0.00438947	0.00148515
ChrM	229001	230001	0.000289474	0.000646779	ChrM	408501	409501	0.00435602	0.0016972
ChrM	229501	230501	0.00126842	0.00111092	ChrM	409001	410001	0.000563597	0.00113263
ChrM	230001	231001	0.00107895	0.000480812	ChrM	415501	416501	0.000289474	0.000775529
ChrM	230501	231501	0.0001	0.000248319	ChrM	416001	417001	0.00409474	0.00355011
ChrM	231001	232001	0.000668421	0.000248319	ChrM	416501	417501	0.00449474	0.00311443
ChrM	232001	233001	0.0012	3.33333e-05	ChrM	417001	418001	0.000689474	0.000346499
ChrM	232501	233501	0.000931579	3.33333e-05	ChrM	417501	418501	0.000189474	0.000427591
ChrM	233001	234001	0.0001	4.91597e-05	ChrM	418001	419001	0.000389474	0.000618908
ChrM	233501	234501	0.000478947	0.000294118	ChrM	418501	419501	0.0003	0.0006993
ChrM	234001	235001	0.00552739	0.00358106	ChrM	419001	420001	0.0009	0.0013444
ChrM	234501	235501	0.00514837	0.00333589	ChrM	419501	420501	0.0008	0.00113838
ChrM	235001	236001	0.0001	3.30532e-05	ChrM	420001	421001	0.0002	0.0011507
ChrM	235501	236501	0.0001	8.22129e-05	ChrM	420501	421501	0.000853503	0.00258003
ChrM	236001	237001	0.000378947	0.000131373	ChrM	421001	422001	0.000696089	0.00201489
ChrM	236501	237501	0.000378947	8.22129e-05	ChrM	421501	422501	4.21441e-05	0.000282491
ChrM	237501	238501	0.00182632	0.000129972	ChrM	479501	480501	6.32118e-05	2.24313e-06
ChrM	238001	239001	0.00132105	0.000146639	ChrM	480001	481001	6.32118e-05	2.24313e-06
			0.00294209
