# Supplementary material for: Genetic variation architecture of mitochondrial genome reveals the differentiation in Korean landrace and weedy rice
Source: Sci Rep. 2017 Mar 3;7:43327. doi: 10.1038/srep43327 (PMC5335689; doi:10.1038/srep43327)
Supplement: Supplementary Table 7 [file srep43327-s7.xls]

## Sheet: Table S7
Supplementary Table 7 Comparison of nucleotide diversity in indica, japonica and wild rice in mitochondrial genome level.
CHR	BIN_START	BIN_END	PI_IND	PI_JAP	PI_NIV	PI_RUF	CHR	BIN_START	BIN_END	PI_IND	PI_JAP	PI_NIV	PI_RUF
ChrM	46001	47001	0.00145014	0.00172926	0.00251452	0.0012	ChrM	243501	244501	0.0165859	2.17391e-05	0.00209047	0.0148723
ChrM	46501	47501	0.00344974	0.00303989	0.00691111	0.00315556	ChrM	244001	245001	0.012583	0.000878165	0.00264444	0.0098
ChrM	47001	48001	0.00493651	0.00391567	0.00824444	0.00331111	ChrM	244501	245501	0.0037672	0.00132131	0.00197778	0.0026
ChrM	47501	48501	0.00382275	0.00280053	0.00655556	0.00195556	ChrM	245001	246001	0.00502381	0.0037764	0.00211111	0.002
ChrM	48001	49001	0.00238624	0.00216603	0.00562222	0.00135556	ChrM	245501	246501	0.00769841	0.0116343	0.00215556	0.001
ChrM	48501	49501	0.00300529	0.00252102	0.00608889	0.0032	ChrM	246001	247001	0.00846561	0.0105628	0.00275556	0.0006
ChrM	49001	50001	0.00407672	0.00290134	0.00815556	0.00513333	ChrM	246501	247501	0.0070873	0.00758958	0.002	0.0012
ChrM	49501	50501	0.00447619	0.00429455	0.0110222	0.00384444	ChrM	247001	248001	0.00634392	0.00845318	0.000933333	0.00146667
ChrM	50001	51001	0.00407937	0.00394219	0.00893333	0.00215556	ChrM	247501	248501	0.00333333	0.00450669	0.00173333	0.00146667
ChrM	50501	51501	0.00234656	0.00252747	0.00308889	0.0014	ChrM	248001	249001	0.00130423	0.00219589	0.00211111	0.0014
ChrM	51001	52001	0.00443915	0.00491758	0.00222222	0.00184444	ChrM	248501	249501	0.000534392	0.00081462	0.00111111	0.001
ChrM	51501	52501	0.00386772	0.0036419	0.00275556	0.00275556	ChrM	252501	253501	0.000142857	0.000978978	0.0006	0.0008
ChrM	52001	53001	0.00060582	6.47396e-05	0.00128889	0.00131111	ChrM	253501	254501	0.000420635	0.00190588	0.00133333	0.00237778
ChrM	53501	54501	0.00044709	0.000684663	0.00335556	0.0034	ChrM	254001	255001	0.000420635	0.00190349	0.000733333	0.00155556
ChrM	54001	55001	0.00044709	0.00102389	0.0008	0.0026	ChrM	254501	255501	0.000198413	0.00277568	0.000866667	0.00331111
ChrM	54501	55501	0.000645503	0.000853082	0.0002	0.0018	ChrM	255001	256001	0.000198413	0.00282824	0.000866667	0.00311111
ChrM	55001	56001	0.000645503	0.000757525	0.0002	0.0002	ChrM	256001	257001	7.14286e-05	0.000414238	0.000555556	0.0002
ChrM	56001	57001	0.000555556	0.000673674	0.0012	0.0004	ChrM	256501	257501	0.000544974	0.000706163	0.0004	0.000755556
ChrM	56501	57501	0.000809524	0.000382226	0.0012	0.0004	ChrM	257001	258001	0.00108995	0.000789298	0.00166667	0.00111111
ChrM	59501	60501	0.000137566	0.000251792	0.000555556	0.000955556	ChrM	257501	258501	0.000896825	0.00125561	0.00246667	0.00182222
ChrM	60001	61001	0.000137566	0.000190874	0.000555556	0.000755556	ChrM	258001	259001	0.00101323	0.00197492	0.00206667	0.00186667
ChrM	61001	62001	0.000468254	0.0011689	0.00366667	0.00213333	ChrM	258501	259501	0.00200265	0.00223817	0.00335556	0.00282222
ChrM	61501	62501	0.00130159	0.00135069	0.00497778	0.00213333	ChrM	259001	260001	0.00200265	0.00170545	0.00331111	0.00302222
ChrM	62001	63001	0.00301852	0.00117248	0.0034	0.000355556	ChrM	259501	260501	0.00145767	0.00131534	0.00231111	0.00146667
ChrM	62501	63501	0.00371429	0.0014828	0.00475556	0.00162222	ChrM	260001	261001	0.0020873	0.00170927	0.0034	0.00188889
ChrM	63001	64001	0.00160053	0.000847348	0.00357778	0.00193333	ChrM	260501	261501	0.0031164	0.00275609	0.00637778	0.00311111
ChrM	63501	64501	0.000142857	0.000335882	0.000955556	0.00106667	ChrM	261001	262001	0.00338624	0.00259771	0.00755556	0.00404444
ChrM	64001	65001	7.14286e-05	0.000444099	0.0004	0.0004	ChrM	261501	262501	0.00313492	0.00181725	0.00591111	0.00433333
ChrM	65001	66001	0.00115873	0.000869565	0.000822222	0.00148889	ChrM	262001	263001	0.00150265	0.00219971	0.00282222	0.00217778
ChrM	65501	66501	0.000642857	0.000869565	0.000822222	0.00102222	ChrM	263001	264001	7.14286e-05	0.000456283	0.0006	0.0002
ChrM	70001	71001	0.000759259	0.000913282	0.00217778	0.0014	ChrM	265001	266001	0.000486772	0.000708075	0.000933333	0.000955556
ChrM	70501	71501	0.00143651	0.00361108	0.00582222	0.00371111	ChrM	265501	266501	0.000349206	0.00054085	0.000933333	0.00115556
ChrM	71001	72001	0.000952381	0.0026978	0.0042	0.00231111	ChrM	266001	267001	0.00138624	0.00193789	0.0004	0.0036
ChrM	72001	73001	0.000214286	0.000172002	0.00317778	0.0012	ChrM	266501	267501	0.0017328	0.00236718	0.0004	0.00495556
ChrM	72501	73501	0.000285714	0.000900382	0.00297778	0.0012	ChrM	267001	268001	0.000616402	0.000875776	0.0002	0.00175556
ChrM	76001	77001	0.000727513	0.00044171	0.00162222	0.0004	ChrM	267501	268501	0.00804762	0.00766484	0.00833333	0.00851111
ChrM	76501	77501	0.000727513	0.000778548	0.00162222	0.0008	ChrM	268001	269001	0.0124921	0.0125215	0.0135111	0.0135556
ChrM	78501	79501	0.00423016	0.00443574	0.00202222	0.00131111	ChrM	268501	269501	0.00611905	0.00652126	0.00695556	0.00737778
ChrM	79001	80001	0.0112354	0.0107152	0.00957778	0.00904444	ChrM	269001	270001	0.00288624	0.00303583	0.00464444	0.00433333
ChrM	79501	80501	0.0101402	0.00791042	0.0118667	0.0124	ChrM	269501	270501	0.00278042	0.00243359	0.00568889	0.00353333
ChrM	80001	81001	0.00334921	0.00177831	0.00504444	0.00522222	ChrM	270001	271001	0.00311376	0.00166364	0.00544444	0.00228889
ChrM	80501	81501	0.000489418	0.000315576	0.0014	0.000911111	ChrM	270501	271501	0.00297354	0.00184687	0.00468889	0.00268889
ChrM	81001	82001	0.000275132	0.000317965	0.000666667	0.000355556	ChrM	271001	272001	0.00455556	0.0038569	0.00691111	0.00488889
ChrM	83001	84001	0.000412698	0.000488055	0.000911111	0.000755556	ChrM	271501	272501	0.00500265	0.00364047	0.00713333	0.00455556
ChrM	83501	84501	0.000412698	0.000730291	0.000911111	0.000755556	ChrM	272001	273001	0.00333069	0.00179025	0.0038	0.00255556
ChrM	89501	90501	0.000462963	0.000831581	0.00162222	0.00162222	ChrM	272501	273501	0.00301587	0.00284257	0.00422222	0.00342222
ChrM	90001	91001	0.000534392	0.000867415	0.00162222	0.00197778	ChrM	273001	274001	0.00193168	0.00246386	0.00291111	0.00322344
ChrM	90501	91501	0.000142857	0.000203536	0.000466667	0.000355556	ChrM	273501	274501	0.000631459	0.000466155	0.0002	0.000955917
ChrM	91001	92001	7.14286e-05	0.000439799	0.00142222	0.000555556	ChrM	285001	286001	0.000253968	0.000106785	0.000666667	0.000555556
ChrM	137501	138501	0.00108048	0.00121765	0.00257778	0.000755556	ChrM	285501	286501	0.00060582	0.000562828	0.00302222	0.000755556
ChrM	138001	139001	0.00123545	0.000821548	0.00297778	0.000955556	ChrM	286001	287001	0.000637566	0.000598184	0.00275556	0.001
ChrM	138501	139501	0.00087037	0.000380793	0.00157778	0.0002	ChrM	286501	287501	0.000428571	0.000330148	0.0002	0.00215556
ChrM	139001	140001	0.00191415	0.000869742	0.0042	0.00111111	ChrM	287001	288001	0.000748677	0.000631629	0.0002	0.00211111
ChrM	139501	140501	0.00132376	0.000510418	0.00302222	0.00111111	ChrM	287501	288501	0.00415873	0.00386909	0.00444444	0.00524444
ChrM	140001	141001	0.00198176	0.000542377	0.00275556	0.0004	ChrM	288001	289001	0.00466667	0.00599928	0.00644444	0.00642222
ChrM	140501	141501	0.003184	0.0011961	0.0121556	0.0151471	ChrM	288501	289501	0.00136772	0.00298376	0.00273333	0.0024
ChrM	141001	142001	0.00119483	0.000653607	0.0111111	0.0163105	ChrM	289001	290001	0.000777778	0.00164477	0.00217778	0.00186667
ChrM	166501	167501	5.29538e-05	0.00014214	0.00191183	0.000422541	ChrM	289501	290501	0.00052381	0.00123483	0.00164444	0.0014
ChrM	167001	168001	0.00146193	0.00016388	0.00606896	0.00303226	ChrM	290001	291001	0.000269841	0.00125776	0.00164444	0.0014
ChrM	167501	168501	0.00165149	4.34783e-05	0.00617778	0.00334665	ChrM	290501	291501	0.000661376	0.00198089	0.00273333	0.00233333
ChrM	168001	169001	0.00425027	0.000171046	0.007	0.00307103	ChrM	291001	292001	0.000391534	0.00119685	0.00162222	0.0014
ChrM	168501	169501	0.00646071	0.000404443	0.00837778	0.00233333	ChrM	291501	292501	0.000611111	0.00245987	0.0032	0.0028
ChrM	169001	170001	0.00251442	0.000423316	0.00522222	0.000155614	ChrM	292001	293001	0.00142328	0.00343717	0.00388889	0.00346667
ChrM	169501	170501	0.00373589	0.00016818	0.00768889	0.00419203	ChrM	292501	293501	0.00113757	0.00186097	0.00175556	0.0016
ChrM	170001	171001	0.00421645	0.00010774	0.00808889	0.00499287	ChrM	293001	294001	0.000462963	0.00125729	0.00162222	0.0014
ChrM	170501	171501	0.00105026	0.000193263	0.00511111	0.00175556	ChrM	293501	294501	0.000412698	0.00165815	0.0022	0.00186667
ChrM	171001	172001	0.000698413	0.000171046	0.00446667	0.00173333	ChrM	294001	295001	0.000751323	0.00130913	0.00111111	0.000933333
ChrM	171501	172501	0.000637566	0.00025657	0.00444444	0.00228889	ChrM	294501	295501	0.00047619	0.000498328	0.0002	0.0002
ChrM	172001	173001	0.000989418	0.000255136	0.00413333	0.00135556	ChrM	296501	297501	7.14286e-05	0.000108218	0.000355556	0.0006
ChrM	172501	173501	0.000632275	0.000299092	0.00126667	0.0004	ChrM	297001	298001	7.14286e-05	8.64787e-05	0.000555556	0.0006
ChrM	173001	174001	0.000417989	0.000299092	0.001	0.0004	ChrM	297501	298501	0.00107407	0.00023483	0.00155556	0.0012
ChrM	174001	175001	0.000698413	0.000235308	0.00382222	0.000733333	ChrM	298001	299001	0.00149735	0.000256092	0.0016	0.0012
ChrM	174501	175501	0.000703704	0.000278309	0.00355556	0.000733333	ChrM	298501	299501	0.00042328	4.30005e-05	0.0006	0.0002
ChrM	176001	177001	0.000825397	0.000851409	0.00471111	0.000555556	ChrM	299501	300501	0.00161111	0.000977305	0.00464444	0.00408889
ChrM	177001	178001	0.000637566	0.000192785	0.00215556	0.0002	ChrM	300001	301001	0.00188095	0.000812948	0.00484444	0.00408889
ChrM	177501	178501	0.000708995	0.00029957	0.00213333	0.0002	ChrM	300501	301501	0.00189683	0.00036216	0.00131111	0.000355556
ChrM	179001	180001	0.00084127	0.00139178	0.00246667	0.0006	ChrM	301001	302001	0.00189683	0.000624462	0.00166667	0.000355556
ChrM	179501	180501	0.000142857	0.0011603	0.001	0.0006	ChrM	302501	303501	0.000349206	0.000472527	0.0002	0.0002
ChrM	181001	182001	0.00122487	0.000481605	0.00353333	0.00337778	ChrM	303001	304001	0.00214815	0.00144959	0.0004	0.0004
ChrM	181501	182501	0.000357143	0.00144482	0.00373333	0.00337778	ChrM	303501	304501	0.00244974	0.00178285	0.0002	0.0004
ChrM	183501	184501	0.00166667	2.17391e-05	0.00255556	0.00166667	ChrM	306501	307501	0.000137566	0.000461538	0.0004	0.0004
ChrM	184501	185501	0.00261905	0.000458194	0.00315556	0.00151111	ChrM	307001	308001	0.000962963	0.00122527	0.00226667	0.00135556
ChrM	185001	186001	0.00141534	0.000715719	0.00308889	0.0002	ChrM	307501	308501	0.000962963	0.00122695	0.00368889	0.00135556
ChrM	186501	187501	0.00264286	8.69565e-05	0.00433333	0.00393333	ChrM	308001	309001	0.00084127	0.0013053	0.00355556	0.0016
ChrM	187001	188001	0.00329101	0.000299092	0.00508889	0.00468889	ChrM	308501	309501	0.00084127	0.00182131	0.00322222	0.0022
ChrM	187501	188501	0.00222222	0.000320831	0.00151111	0.000755556	ChrM	309001	310001	0.000208995	0.00127401	0.00306667	0.00195556
ChrM	188001	189001	0.00146825	0.00021548	0.00173333	0.000466667	ChrM	309501	310501	0.000896825	0.000597229	0.00315556	0.00175556
ChrM	188501	189501	0.00157937	0.000385571	0.00153333	0.00106667	ChrM	310001	311001	0.00208201	0.00149092	0.00375556	0.0022
ChrM	189001	190001	0.00233598	0.00057549	0.00186667	0.0012	ChrM	310501	311501	0.0014709	0.00127496	0.00308889	0.00235556
ChrM	189501	190501	0.00228836	0.000446966	0.00311111	0.001	ChrM	311001	312001	0.000285714	0.000496894	0.000911111	0.00115556
ChrM	190001	191001	0.00165873	0.000279264	0.00288889	0.0006	ChrM	311501	312501	0.000417989	0.000891782	0.00186667	0.0012
ChrM	190501	191501	0.00171693	0.000744147	0.00293333	0.001	ChrM	312001	313001	0.000346561	0.000481366	0.00186667	0.001
ChrM	191001	192001	0.00415079	0.00174032	0.00542222	0.0016	ChrM	313501	314501	0.000698413	0.00150669	0.00266667	0.00235556
ChrM	191501	192501	0.00639153	0.00269111	0.00937778	0.0018	ChrM	314001	315001	0.000769841	0.00167296	0.00377778	0.00275556
ChrM	192001	193001	0.00477778	0.00278739	0.0086	0.00271111	ChrM	314501	315501	7.14286e-05	0.000582895	0.00111111	0.0004
ChrM	192501	193501	0.00269312	0.00207645	0.00617778	0.00211111	ChrM	315501	316501	0.000275132	0.00100717	0.000911111	0.00102222
ChrM	193001	194001	0.00296561	0.00172145	0.00575556	0.0012	ChrM	316001	317001	0.000891534	0.00159484	0.00222222	0.00182222
ChrM	193501	194501	0.00416931	0.00267893	0.00982222	0.00215556	ChrM	316501	317501	0.000616402	0.000780936	0.00131111	0.0008
ChrM	194001	195001	0.00607937	0.00320951	0.0150222	0.00517778	ChrM	317501	318501	0.000142857	4.30005e-05	0.000466667	0.000533333
ChrM	194501	195501	0.00866138	0.00254157	0.0115778	0.00808889	ChrM	318001	319001	0.000142857	6.52174e-05	0.000466667	0.000733333
ChrM	195001	196001	0.0116772	0.00270664	0.00962222	0.0110222	ChrM	321001	322001	7.14286e-05	0.000663402	0.00282222	0.00266667
ChrM	195501	196501	0.0158197	0.00246679	0.0104667	0.0134	ChrM	321501	322501	7.14286e-05	0.00035571	0.00231111	0.00246667
ChrM	196001	197001	0.0178091	0.00216985	0.00802222	0.0126222	ChrM	323501	324501	0.000208995	0.000311753	0.000755556	0.0006
ChrM	196501	197501	0.0104844	0.00205662	0.00711111	0.00766667	ChrM	324001	325001	0.000208995	0.000918777	0.000955556	0.0006
ChrM	197001	198001	0.00419048	0.00249331	0.0101778	0.00328889	ChrM	325001	326001	0.00094709	0.000917821	0.00662222	0.00377778
ChrM	197501	198501	0.00342857	0.0027709	0.0106	0.00371111	ChrM	325501	326501	0.00101852	0.000643813	0.00626667	0.005
ChrM	198001	199001	0.00470899	0.00329408	0.0151333	0.00544444	ChrM	326001	327001	7.14286e-05	4.30005e-05	0.0002	0.00142222
ChrM	198501	199501	0.00601852	0.00487172	0.017	0.0052	ChrM	328001	329001	7.14286e-05	0.000696847	0.0002	0.0002
ChrM	199001	200001	0.00427513	0.00489369	0.0125556	0.00495556	ChrM	329001	330001	0.000632275	0.0019699	0.000911111	0.000666667
ChrM	199501	200501	0.00331746	0.00315528	0.01	0.00517778	ChrM	329501	330501	0.00266138	0.00582298	0.000911111	0.000466667
ChrM	200001	201001	0.00345503	0.00297348	0.0126444	0.00586667	ChrM	331501	332501	7.14286e-05	0.000127568	0.0006	0.0002
ChrM	200501	201501	0.00403175	0.00356928	0.0156	0.00491111	ChrM	332001	333001	7.14286e-05	0.000150263	0.00113333	0.000555556
ChrM	201001	202001	0.00372222	0.00250549	0.0115333	0.00355556	ChrM	332501	333501	7.14286e-05	0.000128524	0.000533333	0.000555556
ChrM	201501	202501	0.00358201	0.00202365	0.00922222	0.00466667	ChrM	333001	334001	0.000280423	2.17391e-05	0.0002	0.000555556
ChrM	202001	203001	0.00347884	0.00192881	0.00868889	0.004	ChrM	333501	334501	0.000280423	4.30005e-05	0.0006	0.000555556
ChrM	202501	203501	0.00358466	0.00175824	0.0101333	0.00335556	ChrM	334501	335501	0.000137566	0.000301003	0.00131111	0.000533333
ChrM	203001	204001	0.00476455	0.00202413	0.0134889	0.0058	ChrM	335001	336001	0.000137566	0.000301003	0.00171111	0.000533333
ChrM	203501	204501	0.00451058	0.00244816	0.0126889	0.00595556	ChrM	335501	336501	0.000351852	0.000598184	0.0006	0.0002
ChrM	204001	205001	0.00359524	0.00407286	0.0119778	0.00731111	ChrM	336001	337001	0.000560847	0.00146082	0.0006	0.0002
ChrM	204501	205501	0.00392593	0.00453655	0.0174222	0.00846667	ChrM	337001	338001	0.000285714	0.00124367	0.000755556	0.0002
ChrM	205001	206001	0.00533069	0.00478786	0.018	0.00953333	ChrM	337501	338501	0.000568783	0.00114501	0.000955556	0.0004
ChrM	205501	206501	0.00592769	0.00431551	0.00902222	0.00856531	ChrM	338001	339001	0.000425926	0.00110416	0.0002	0.0002
ChrM	206001	207001	0.00259384	0.00123523	0.00122222	0.00191827	ChrM	340001	341001	0.000912698	0.00127422	0.000466667	0.000466667
ChrM	206501	207501	0.000328378	0.000351838	0.000866667	0.000355556	ChrM	340501	341501	0.000769841	0.00114711	0.000466667	0.000466667
ChrM	207001	208001	0.000997494	0.00155162	0.00217778	0.00235556	ChrM	385501	386501	0.000137566	0.000160535	0.000533333	0.000533333
ChrM	207501	208501	0.00191005	0.00187649	0.00406667	0.00513333	ChrM	390001	391001	0.018955	0.0166722	0.0213556	0.0172
ChrM	208001	209001	0.00135979	0.000838032	0.00462222	0.00408889	ChrM	390501	391501	0.0365053	0.0345296	0.0251556	0.0212444
ChrM	208501	209501	0.000142857	0.000231964	0.00206667	0.000955556	ChrM	391001	392001	0.0189974	0.0179849	0.00717778	0.00497778
ChrM	210001	211001	0.000214286	0.000212852	0.00122222	0.000355556	ChrM	392501	393501	7.14286e-05	0.000106785	0.00168889	0.00328889
ChrM	210501	211501	0.000566138	0.000426421	0.00242222	0.000355556	ChrM	395001	396001	0.0039709	0.00404061	0.00555556	0.00649625
ChrM	211501	212501	0.000632275	0.000317487	0.00142222	0.000955556	ChrM	395501	396501	0.00795238	0.00756689	0.0098	0.0103411
ChrM	212001	213001	0.00195238	0.00138796	0.00286667	0.00302222	ChrM	396001	397001	0.00425132	0.00361037	0.005	0.00506667
ChrM	212501	213501	0.00188624	0.00107047	0.00393333	0.00226667	ChrM	396501	397501	0.000544974	8.40898e-05	0.00226667	0.00186878
ChrM	213001	214001	0.000714286	0.000388199	0.00362222	0.0002	ChrM	398501	399501	0.000637566	4.34783e-05	0.00111111	0.0008
ChrM	213501	214501	0.000780423	0.000530339	0.00437778	0.0002	ChrM	399001	400001	7.14286e-05	4.34783e-05	0.000555556	0.000955556
ChrM	214001	215001	0.00042328	0.000539885	0.00222222	0.000555556	ChrM	399501	400501	0.000142857	6.3784e-05	0.000355556	0.000355556
ChrM	222501	223501	0.00122487	0.00167618	0.00262222	0.000333459	ChrM	402001	403001	0.000280423	0.00205762	0.000555556	0.0002
ChrM	223001	224001	0.00183598	0.00186383	0.00308889	0.000333459	ChrM	402501	403501	0.00042328	0.00234588	0.000755556	0.0002
ChrM	223501	224501	0.00217989	0.00100119	0.00182222	0.00295556	ChrM	403001	404001	0.000285714	0.00123268	0.000911111	0.0002
ChrM	224001	225001	0.00339153	0.00226517	0.00282222	0.00682222	ChrM	403501	404501	0.000285714	0.00114931	0.00166667	0.0004
ChrM	224501	225501	0.00246032	0.00157143	0.00253333	0.00575556	ChrM	404001	405001	0.00060582	0.000750836	0.00182222	0.0008
ChrM	225001	226001	0.00112698	0.000253225	0.00217778	0.00208889	ChrM	404501	405501	0.00107407	0.00117415	0.00222222	0.00171111
ChrM	225501	226501	0.000698413	0.000486144	0.00197778	0.0006	ChrM	405001	406001	0.0010582	0.00120282	0.00306667	0.00266667
ChrM	226001	227001	0.000208995	0.000254658	0.00142222	0.000755556	ChrM	405501	406501	0.00258201	0.0024183	0.00488889	0.00524444
ChrM	227501	228501	0.00106349	0.00140516	0.00135556	0.00222222	ChrM	406001	407001	0.00765873	0.00882537	0.0106	0.0106222
ChrM	228001	229001	0.00106349	0.00136216	0.001	0.00186667	ChrM	406501	407501	0.0132646	0.0147919	0.0157111	0.0150889
ChrM	229501	230501	0.000687831	0.00123507	0.00115556	0.0014	ChrM	407001	408001	0.00895238	0.00972647	0.0103556	0.00888889
ChrM	230001	231001	0.000269841	0.000542045	0.0008	0.0014	ChrM	407501	408501	0.0021746	0.00251409	0.00306667	0.000933333
ChrM	233501	234501	7.14286e-05	0.000359532	0.0004	0.0006	ChrM	408001	409001	0.00174339	0.0014097	0.00531111	0.00375556
ChrM	234001	235001	0.00799981	0.00061849	0.00428889	0.00686667	ChrM	408501	409501	0.00126455	0.00157	0.00526667	0.00382367
ChrM	234501	235501	0.00792815	0.000322742	0.00388889	0.00646667	ChrM	409001	410001	0.000484127	0.0010688	0.000955556	0.000266767
ChrM	239001	240001	0.00160317	0.00088581	0.00131111	0.00251111	ChrM	415501	416501	0.00082709	0.000730816	0.0004	0.0002
ChrM	239501	240501	0.0016746	0.000996894	0.00151111	0.00337778	ChrM	416001	417001	0.00430246	0.00320103	0.00546667	0.00277778
ChrM	240001	241001	7.14286e-05	0.000253225	0.0002	0.000866667	ChrM	416501	417501	0.00395238	0.00276613	0.00606667	0.00297778
ChrM	241001	242001	0.00345238	0.000389871	0.00186667	0.000466667	ChrM	417001	418001	0.000484127	0.00030172	0.001	0.0004
ChrM	241501	242501	0.00577778	0.000389871	0.00333333	0.00155556	ChrM	418001	419001	0.000396825	0.000678691	0.000555556	0.0002
ChrM	242001	243001	0.00622751	0.000291925	0.00146667	0.00128889	ChrM	419001	420001	0.000280423	0.00132609	0.0002	0.0016
ChrM	242501	243501	0.00992853	0.000334926	0.00191111	0.00586667	ChrM	420501	421501	0.00145965	0.00213931	0.0002	0.00144595
ChrM	243001	244001	0.011492	6.47396e-05	0.0022239	0.012338	ChrM	421001	422001	0.00138123	0.0014345	0.0002	0.00104554
