# Supplementary material for: Genetic variation architecture of mitochondrial genome reveals the differentiation in Korean landrace and weedy rice
Source: Sci Rep. 2017 Mar 3;7:43327. doi: 10.1038/srep43327 (PMC5335689; doi:10.1038/srep43327)
Supplement: Supplementary Table 8 [file srep43327-s8.xls]

## Sheet: Table S8
Supplementary Table 8 Comparison of nucleotide diversity in landrace or weedy indica and japonica in mitochondrial genome level.
CHROM	BIN_START	BIN_END	PI_Weedy_IND	PI_Weedy_JAP	PI_Landrace_IND	PI_Landrace_JAP	CHROM	BIN_START	BIN_END	PI_Weedy_IND	PI_Weedy_JAP	PI_Landrace_IND	PI_Landrace_JAP
ChrM	45501	46501	0.000614379	0.000787456	0.001023	0.000716565	ChrM	240501	241501	0.000333333	0.00407317	0.0004	0.0026849
ChrM	46001	47001	0.00104575	0.00134495	0.00217942	0.0020541	ChrM	241001	242001	0.00300654	0.00307201	0.0006	0.00302939
ChrM	46501	47501	0.00202614	0.00216841	0.00591111	0.00378041	ChrM	241501	242501	0.00562092	0.00206852	0.001	0.00334286
ChrM	47001	48001	0.00360784	0.0033043	0.00746667	0.00446776	ChrM	242001	243001	0.00754248	0.00186295	0.0006	0.00330367
ChrM	47501	48501	0.00252941	0.00223461	0.00613333	0.00329224	ChrM	242501	243501	0.0115188	0.00192334	0.000955556	0.00493633
ChrM	48001	49001	0.00104575	0.00169338	0.00462222	0.00256245	ChrM	243001	244001	0.0115001	0.00235075	0.000955556	0.00506612
ChrM	48501	49501	0.00168627	0.00194309	0.00475556	0.00299918	ChrM	243501	244501	0.013717	0.00235889	0.0008	0.00306449
ChrM	49001	50001	0.00243791	0.00205807	0.00631111	0.00359592	ChrM	244001	245001	0.0108891	0.0039489	0.00446667	0.00285714
ChrM	49501	50501	0.00339216	0.00330894	0.00646667	0.00513469	ChrM	244501	245501	0.00449673	0.00505226	0.00446667	0.00316571
ChrM	50001	51001	0.0029085	0.00278978	0.00615556	0.00491265	ChrM	245001	246001	0.00637255	0.00557491	0.0016	0.00203347
ChrM	50501	51501	0.0015098	0.00173055	0.00377778	0.0031902	ChrM	245501	246501	0.0114706	0.00529425	0.00215556	0.00195918
ChrM	51001	52001	0.00405882	0.00436237	0.00526667	0.00542449	ChrM	246001	247001	0.0127712	0.00175152	0.00115556	0.00196408
ChrM	51501	52501	0.00379085	0.00337979	0.00413333	0.00390286	ChrM	246501	247501	0.0103987	0.000252272	0.00242222	0.00162286
ChrM	52001	53001	0.000444444	9.52381e-05	0.000733333	4e-05	ChrM	247001	248001	0.00896078	0.00125206	0.00333333	0.00173959
ChrM	53501	54501	0.000111111	0.000188153	0.000533333	0.000118367	ChrM	247501	248501	0.00456863	0.0017259	0.00466667	0.00250204
ChrM	54001	55001	0.000111111	9.29152e-05	0.000755556	0.000118367	ChrM	248001	249001	0.00150327	0.000867596	0.00697778	0.00419837
ChrM	54501	55501	0.000575163	0.000455285	0.000755556	0.000876735	ChrM	248501	249501	0.000431373	0.000188153	0.00477778	0.00414531
ChrM	55001	56001	0.000575163	0.000550523	0.000533333	0.00141714	ChrM	253501	254501	0.000294118	4.7619e-05	0.00266667	0.00417143
ChrM	56001	57001	0.000751634	0.000512195	0.000533333	0.00114122	ChrM	254001	255001	0.000294118	0.000135889	0.00166667	0.00351702
ChrM	56501	57501	0.000751634	0.000512195	0.0002	0.00096	ChrM	256001	257001	0.000111111	0.000231127	0.000555556	0.000791275
ChrM	59501	60501	0.000111111	0.000188153	0.000733333	0.000849796	ChrM	256501	257501	0.000823529	9.52381e-05	0.0012	0.000433887
ChrM	60001	61001	0.000111111	0.00033101	0.000533333	0.000955918	ChrM	257001	258001	0.00146405	4.7619e-05	0.0012	0.00181224
ChrM	61001	62001	0.00020915	0.000238095	0.0002	0.000505306	ChrM	257501	258501	0.000960784	0.00042741	0.000355556	0.00201551
ChrM	61501	62501	0.0011634	4.7619e-05	0.0002	7.83673e-05	ChrM	258001	259001	0.000921569	0.000379791	0.000555556	0.000817143
ChrM	62001	63001	0.00323529	4.7619e-05	0.000866667	7.83673e-05	ChrM	258501	259501	0.00175817	0.000360046	0.0002	0.000271837
ChrM	62501	63501	0.00390196	9.29152e-05	0.00146667	0.000115102	ChrM	259001	260001	0.00184314	0.000407666	0.0002	0.000118367
ChrM	63001	64001	0.00173203	0.000188153	0.00257778	0.000230204	ChrM	259501	260501	0.00152941	0.000276423	0.00891785	4e-05
ChrM	63501	64501	0.000222222	0.000142857	0.0034	0.000305306	ChrM	260001	261001	0.00213072	0.000228804	0.0087177	0.000274286
ChrM	64001	65001	0.000111111	0.000238095	0.00142222	0.000308571	ChrM	260501	261501	0.00173203	7.89991e-05	0.00106667	0.000587755
ChrM	64501	65501	0.000522876	0.00128223	0.000466667	0.000233469	ChrM	261001	262001	0.00177124	0.00164736	0.00106667	0.000313469
ChrM	65001	66001	0.000993464	0.00154472	0.0012	0.000350204	ChrM	261501	262501	0.00256863	0.00166086	0.00295556	0.000537143
ChrM	65501	66501	0.000470588	0.00105807	0.000733333	0.00108163	ChrM	262001	263001	0.00113072	0.000457607	0.00315556	0.00217143
ChrM	68501	69501	0.000111111	0.000933798	0.0004	0.00119673	ChrM	264501	265501	0.000111111	0.00153891	0.0002	0.00163429
ChrM	69001	70001	0.000111111	0.000421603	0.0004	0.00127918	ChrM	265001	266001	0.000320261	0.00117422	0.00393333	0.00041551
ChrM	69501	70501	0.000222222	0.00033101	0.0002	0.00194531	ChrM	265501	266501	0.00020915	9.52381e-05	0.00568889	0.00063102
ChrM	70001	71001	0.000333333	0.000471545	0.0002	0.0012	ChrM	266001	267001	0.00133333	0.000238095	0.00355556	0.000758166
ChrM	70501	71501	0.000333333	0.000233449	0.0004	0.000343673	ChrM	266501	267501	0.00155556	0.000142857	0.00651792	0.000542481
ChrM	71001	72001	0.000222222	0.000926829	0.00155556	0.000428571	ChrM	267001	268001	0.000627451	4.7619e-05	0.00798403	0.000111068
ChrM	72001	73001	0.000111111	0.000926829	0.00333333	0.000268571	ChrM	267501	268501	0.00834641	0.00095122	0.0111301	0.00172318
ChrM	72501	73501	0.000222222	0.000140534	0.00217778	0.00083102	ChrM	268001	269001	0.0126797	0.0009036	0.00822963	0.00205224
ChrM	73001	74001	0.000111111	0.000235772	0.0004	0.00083102	ChrM	268501	269501	0.00551634	4.7619e-05	0.0024	0.00144735
ChrM	76001	77001	0.000640523	9.52381e-05	0.0004	0.000118367	ChrM	269001	270001	0.00181046	0.000333333	0.0024	0.00286122
ChrM	76501	77501	0.000640523	4.7619e-05	0.000533333	0.000275102	ChrM	269501	270501	0.00217647	0.00105575	0.0006	0.00189469
ChrM	78501	79501	0.00337255	4.7619e-05	0.000533333	0.000196735	ChrM	270001	271001	0.00252941	0.000770035	0.0004	0.000383673
ChrM	79001	80001	0.00996078	4.7619e-05	0.000955556	0.000198367	ChrM	270501	271501	0.00256209	0.000142857	0.0008	0.000693878
ChrM	79501	80501	0.00902614	4.7619e-05	0.000955556	0.000273469	ChrM	271001	272001	0.00423529	0.000142857	0.00115556	0.000350204
ChrM	80001	81001	0.00243791	0.000664344	0.0002	0.000230204	ChrM	271501	272501	0.00447059	4.7619e-05	0.000755556	4e-05
ChrM	80501	81501	0.00020915	0.00301161	0.0002	0.000462041	ChrM	272001	273001	0.00255556	0.000328688	0.000955556	8e-05
ChrM	81001	82001	0.00020915	0.00234727	0.0058	0.000346939	ChrM	272501	273501	0.00206536	0.000519164	0.000755556	0.00178041
ChrM	81501	82501	0.000320261	9.52381e-05	0.0140667	0.00112898	ChrM	273001	274001	0.0013268	0.000238095	0.0002	0.00174041
ChrM	82001	83001	0.000320261	0.000380952	0.0120444	0.00413469	ChrM	273501	274501	0.000405229	4.7619e-05	0.0006	0.00102776
ChrM	83001	84001	0.00020915	0.000840883	0.00437778	0.00300571	ChrM	285501	286501	0.000222222	0.000142857	0.0004	0.00138041
ChrM	83501	84501	0.00020915	0.00120093	0.000955556	0.000238367	ChrM	286001	287001	0.000222222	9.52381e-05	0.000666667	0.000352653
ChrM	85501	86501	0.000111111	0.00115331	0.000355556	0.00132816	ChrM	286501	287501	0.000222222	0.000135889	0.000666667	0.000475102
ChrM	86001	87001	0.000111111	0.000779326	0.0008	0.00196245	ChrM	287001	288001	0.000738562	0.00108014	0.000466667	0.000475102
ChrM	89501	90501	0.000333333	0.00102555	0.0008	0.00207918	ChrM	287501	288501	0.00420261	0.00131591	0.000466667	7.83673e-05
ChrM	90001	91001	0.000333333	0.000753775	0.0002	0.00179347	ChrM	288001	289001	0.00484314	0.000371661	0.0004	0.000391837
ChrM	137001	138001	0.000241968	0.000190476	0.0004	0.000705306	ChrM	288501	289501	0.00136601	0.00038676	0.0008	0.000711837
ChrM	137501	138501	0.00106597	0.000428571	0.0002	0.000978776	ChrM	289001	290001	0.000542484	0.00038676	0.0012	0.000398367
ChrM	138001	139001	0.00103268	0.000285714	0.0004	0.00101061	ChrM	289501	290501	0.000333333	0.000362369	0.00248889	7.83673e-05
ChrM	138501	139501	0.000614379	9.52381e-05	0.0004	0.00064898	ChrM	290001	291001	0.00020915	0.000409988	0.00228889	0.000156735
ChrM	139001	140001	0.00101365	4.7619e-05	0.000666667	0.00106939	ChrM	290501	291501	0.000529412	4.7619e-05	0.00135556	0.000196735
ChrM	139501	140501	0.000608189	0.00417073	0.000866667	0.000720816	ChrM	291001	292001	0.000320261	0.000285714	0.00211111	0.000118367
ChrM	140001	141001	0.00158204	0.0103055	0.0004	0.000190204	ChrM	291501	292501	0.00020915	0.000333333	0.00553333	0.000150204
ChrM	140501	141501	0.00216978	0.00721487	0.0002	4e-05	ChrM	292001	293001	0.000712418	0.00138095	0.0062	0.000728163
ChrM	141001	142001	0.000583289	0.00112776	0.00126667	0.00472735	ChrM	292501	293501	0.000614379	0.00452149	0.00417778	0.000734694
ChrM	143001	144001	0.000183487	0.000142857	0.00166667	0.0112073	ChrM	293001	294001	0.000222222	0.00399768	0.00215556	0.000156735
ChrM	143501	144501	0.000183487	0.000238095	0.00131111	0.00856245	ChrM	293501	294501	0.000529412	0.00309059	0.0002	0.000399184
ChrM	167001	168001	0.000427829	0.000142857	0.00337778	0.00231265	ChrM	294001	295001	0.000921569	0.00335772	0.0002	0.000399184
ChrM	167501	168501	0.00050723	0.000418118	0.00246667	0.000460408	ChrM	294501	295501	0.000503268	0.00155285	0.0002	0.000233469
ChrM	168001	169001	0.00402381	0.000418118	0.00268889	0.000388571	ChrM	297501	298501	0.000111111	0.000883856	0.000733333	0.000273469
ChrM	168501	169501	0.00612981	0.00044367	0.00405797	0.000158367	ChrM	298001	299001	0.000111111	0.000407666	0.000533333	8e-05
ChrM	169001	170001	0.00217364	0.000536585	0.00136009	0.000480816	ChrM	299501	300501	0.000529412	9.29152e-05	0.00151111	4e-05
ChrM	169501	170501	0.00311514	0.000233449	0.000266767	0.000480816	ChrM	300001	301001	0.000823529	9.29152e-05	0.00211111	0.00136163
ChrM	170001	171001	0.00311514	0.000140534	0.000422541	0.000531429	ChrM	300501	301501	0.00168627	0.000140534	0.0006	0.00212082
ChrM	172001	173001	0.000111111	0.000140534	0.000155614	0.000892245	ChrM	301001	302001	0.00150327	0.00033101	0.00833333	0.00570531
ChrM	172501	173501	0.000111111	0.000140534	0.000266767	0.000517551	ChrM	301501	302501	0.000111111	0.000333333	0.0135111	0.0173363
ChrM	177001	178001	0.000222222	0.000140534	0.0035495	0.000196735	ChrM	302501	303501	0.000366013	0.000522648	0.00762222	0.0158408
ChrM	177501	178501	0.000222222	0.000233449	0.00400063	4e-05	ChrM	303001	304001	0.00234641	0.00134843	0.00462222	0.0112514
ChrM	178501	179501	0.000333333	9.29152e-05	0.00482391	4e-05	ChrM	303501	304501	0.00269281	0.00153426	0.00386667	0.0125682
ChrM	179001	180001	0.000444444	0.000231127	0.00737397	8e-05	ChrM	304001	305001	0.000823529	0.00145528	0.00422222	0.0068702
ChrM	179501	180501	0.000111111	0.000543554	0.00363604	4e-05	ChrM	304501	305501	0.000222222	0.00244948	0.00364444	0.00325306
ChrM	180501	181501	0.000470588	0.00116957	0.00423313	7.83673e-05	ChrM	305001	306001	0.000111111	0.00236353	0.00524444	0.0011502
ChrM	181001	182001	0.000470588	0.0010813	0.0053602	0.000156735	ChrM	306501	307501	0.000111111	0.000851336	0.00615556	0.000115102
ChrM	183501	184501	0.000333333	0.000224158	0.00282222	0.000228571	ChrM	307001	308001	0.000973856	0.000231127	0.00488889	0.000193469
ChrM	184001	185001	0.00166013	0.000142857	0.00186667	0.000190204	ChrM	307501	308501	0.0010719	0.000326365	0.00488889	0.000306939
ChrM	184501	185501	0.0020915	0.000380952	0.00175556	0.000524082	ChrM	308001	309001	0.000431373	0.000466899	0.00303179	0.000228571
ChrM	185001	186001	0.000764706	0.000238095	0.00251111	0.000674286	ChrM	308501	309501	0.000222222	0.000607433	0.00100317	0.000262041
ChrM	185501	186501	0.000222222	0.000365923	0.00151111	0.000190204	ChrM	309501	310501	0.000764706	0.00106504	0.000533333	0.00053551
ChrM	186001	187001	0.000836601	0.000969985	0.00111111	0.000682449	ChrM	310001	311001	0.00213072	0.00167712	0.00113333	0.00118286
ChrM	186501	187501	0.00108497	0.000603949	0.00182222	0.00100082	ChrM	310501	311501	0.00158824	0.00138211	0.0014	0.00134857
ChrM	187001	188001	0.000581699	0.000238095	0.00186667	0.000318367	ChrM	311001	312001	0.000333333	0.00117189	0.0008	0.00151755
ChrM	187501	188501	0.000111111	0.000718388	0.00191111	7.83673e-05	ChrM	311501	312501	0.000222222	0.0015993	0.0008	0.00222776
ChrM	188001	189001	0.000333333	0.000480088	0.00186667	7.83673e-05	ChrM	312001	313001	0.000111111	0.00254936	0.00433333	0.00228816
ChrM	188501	189501	0.00129412	0.000643498	0.00191111	0.000460966	ChrM	315501	316501	0.000222222	0.00268293	0.00455556	0.00307102
ChrM	189001	190001	0.00220915	0.00124402	0.00213333	0.0014303	ChrM	316001	317001	0.000444444	0.00216841	0.00137778	0.00322286
ChrM	189501	190501	0.00220261	0.000600465	0.00173333	0.00100816	ChrM	316501	317501	0.000222222	0.00241812	0.00117778	0.00140571
ChrM	190001	191001	0.00149673	9.29152e-05	0.0014	0.000497143	ChrM	321001	322001	0.000111111	0.00129733	0.000822222	0.000567347
ChrM	190501	191501	0.00151634	0.000140534	0.0016	0.000994286	ChrM	321501	322501	0.000111111	0.000393728	0.0004	0.00101796
ChrM	191001	192001	0.00401961	4.7619e-05	0.001	0.000537143	ChrM	323501	324501	0.000320261	0.000393728	0.000955556	0.00105796
ChrM	191501	192501	0.00593464	0.000142857	0.00166667	0.000457179	ChrM	324001	325001	0.000320261	4.7619e-05	0.000555556	0.00178531
ChrM	192001	193001	0.00421569	0.000285714	0.00146667	0.00115846	ChrM	325001	326001	0.000849673	0.00033101	0.00126667	0.0027298
ChrM	192501	193501	0.00255556	0.000190476	0.0002	0.000701224	ChrM	325501	326501	0.000960784	0.00041928	0.00251111	0.00272245
ChrM	193001	194001	0.00256863	4.7619e-05	0.0004	0.000183673	ChrM	326001	327001	0.000111111	0.000278746	0.00191111	0.00198612
ChrM	193501	194501	0.00220261	0.000142857	0.00182222	0.000183673	ChrM	328001	329001	0.000111111	0.00109292	0.000866667	0.00144898
ChrM	194001	195001	0.00254902	0.000283391	0.00242222	4e-05	ChrM	328501	329501	0.000222222	0.00128107	0.0002	0.00182367
ChrM	194501	195501	0.0061634	0.000281069	0.001	0.000196735	ChrM	329001	330001	0.000764706	0.000423926	0.000466667	0.00296816
ChrM	195001	196001	0.0111765	0.000328688	0.0006	0.000506939	ChrM	329501	330501	0.00388235	0.00777352	0.000466667	0.00254857
ChrM	195501	196501	0.0159904	0.000281069	0.00135556	0.00061551	ChrM	330001	331001	0.00322876	0.0125203	0.0002	0.00151837
ChrM	196001	197001	0.0173249	0.000140534	0.00115556	0.000265306	ChrM	332501	333501	0.000111111	0.00621835	0.0002	0.00202776
ChrM	196501	197501	0.00918697	4.7619e-05	0.003	8e-05	ChrM	333001	334001	0.000333333	0.0024158	0.00255556	0.00132327
ChrM	197001	198001	0.00171242	4.7619e-05	0.00466667	0.00012	ChrM	333501	334501	0.000333333	0.00192218	0.00371111	0.000508571
ChrM	197501	198501	0.000777778	0.000142857	0.00368889	8e-05	ChrM	334001	335001	0.000111111	0.00133333	0.00115556	0.000350204
ChrM	198001	199001	0.0016732	0.000142857	0.00262222	0.000198367	ChrM	334501	335501	0.000111111	0.00115099	0.00333333	0.000115102
ChrM	198501	199501	0.00276471	0.000328688	0.0018	0.000236735	ChrM	335001	336001	0.000111111	0.00236469	0.00353333	0.000850612
ChrM	199001	200001	0.00227451	0.000328688	0.00175556	0.000433469	ChrM	335501	336501	0.000222222	0.00245296	0.00237778	0.00095102
ChrM	199501	200501	0.00116993	4.7619e-05	0.00522222	0.000505306	ChrM	336001	337001	0.000222222	0.00159814	0.00273333	0.000762449
ChrM	200001	201001	0.000542484	0.000190476	0.00775556	0.000190204	ChrM	337501	338501	0.000111111	0.00257724	0.000555556	0.00264571
ChrM	200501	201501	0.00107843	0.000238095	0.00571111	0.000315102	ChrM	338001	339001	0.000111111	0.00208014	0.000355556	0.00326367
ChrM	201001	202001	0.00239216	0.000518002	0.00342222	0.000393469	ChrM	340001	341001	0.000294118	0.000310105	0.00184444	0.00124327
ChrM	201501	202501	0.00205229	0.000658537	0.0022	0.000550204	ChrM	340501	341501	0.000294118	0.000140534	0.00204444	0.00772898
ChrM	202001	203001	0.000947712	0.000783972	0.0026	0.00193469	ChrM	385001	386001	0.00020915	0.000450639	0.000555556	0.0127551
ChrM	202501	203501	0.00206536	0.000643438	0.00235556	0.00150286	ChrM	385501	386501	0.00020915	0.00040302	0.0002	0.00686694
ChrM	203001	204001	0.00282353	9.52381e-05	0.00191111	0.000198367	ChrM	389501	390501	0.00116993	0.000188153	0.001	0.00356898
ChrM	203501	204501	0.00213725	4.7619e-05	0.00215556	0.000355102	ChrM	390001	391001	0.0186209	0.000520325	0.0008	0.0028751
ChrM	204001	205001	0.00193464	0.000470383	0.00435556	0.000960816	ChrM	390501	391501	0.0368889	0.00387108	0.00155556	0.00195102
ChrM	204501	205501	0.00176471	0.00141115	0.0072	0.00119429	ChrM	391001	392001	0.0194379	0.0062381	0.00191111	0.00243265
ChrM	205001	206001	0.00166667	0.000940767	0.00588889	0.00189959	ChrM	393501	394501	0.000111111	0.00324739	0.000555556	0.00504245
ChrM	205501	206501	0.00455439	0.000140534	0.00304444	0.00158776	ChrM	394001	395001	0.000111111	0.00185714	0.00115556	0.00454776
ChrM	206001	207001	0.00359783	0.000188153	0.00391111	0.000118367	ChrM	395001	396001	0.00389542	0.00140186	0.00211111	0.00194776
ChrM	206501	207501	0.00025511	4.7619e-05	0.00744444	4e-05	ChrM	395501	396501	0.00790196	0.00134843	0.00135556	0.00310041
ChrM	207001	208001	0.000529412	0.000364692	0.0116889	0.000497143	ChrM	396001	397001	0.00421569	0.00213821	0.0002	0.00280145
ChrM	207501	208501	0.000640523	0.000555168	0.013	0.00149143	ChrM	396501	397501	0.00020915	0.00130778	0.000711111	0.000592788
ChrM	208001	209001	0.000320261	0.000190476	0.0127111	0.000994286	ChrM	398001	399001	0.000405229	0.00270035	0.000711111	8e-05
ChrM	210501	211501	0.000333333	0.000142857	0.0154444	8e-05	ChrM	398501	399501	0.000405229	0.00364925	0.00186667	0.000661224
ChrM	211001	212001	0.000542484	0.000238095	0.0182667	8e-05	ChrM	399501	400501	0.000111111	0.00193728	0.00206667	0.000764898
ChrM	211501	212501	0.000542484	0.000142857	0.0124222	0.000533878	ChrM	400001	401001	0.000111111	0.00136353	0.0002	0.00044898
ChrM	212001	213001	0.000542484	9.52381e-05	0.00826667	0.00084898	ChrM	404001	405001	0.000111111	0.00183391	0.0004	0.000733061
ChrM	212501	213501	0.000431373	9.52381e-05	0.00766667	0.000508571	ChrM	404501	405501	0.000222222	0.001482	0.00162222	0.00393224
ChrM	213001	214001	0.000222222	4.7619e-05	0.00964444	0.000233469	ChrM	405001	406001	0.000111111	0.000541231	0.00122222	0.00587918
ChrM	222501	223501	0.000522876	0.000319396	0.0113333	0.00016	ChrM	405501	406501	0.00193464	9.52381e-05	0.0004	0.00278694
ChrM	223001	224001	0.000941176	0.00118235	0.00746667	0.000431837	ChrM	406001	407001	0.00610458	0.000188153	0.0004	0.00144327
ChrM	223501	224501	0.000640523	0.00249477	0.00677778	0.000391837	ChrM	406501	407501	0.0118497	0.000140534	0.00111111	0.00107102
ChrM	224001	225001	0.00130065	0.00223461	0.00833333	0.000276735	ChrM	407001	408001	0.0084183	0.000190476	0.00111111	0.00119673
ChrM	224501	225501	0.00118954	0.00122764	0.00913333	0.000628571	ChrM	407501	408501	0.00137908	0.000190476	0.0004	0.00187347
ChrM	225001	226001	0.000222222	0.0012137	0.00615556	0.000972245	ChrM	408001	409001	0.000849673	4.7619e-05	0.0004	0.00110531
ChrM	225501	226501	0.000111111	0.00168525	0.00608889	0.000773878	ChrM	408501	409501	0.00020915	0.000324042	0.0002	0.00226286
ChrM	227501	228501	0.00104575	0.00244251	0.0076	0.000508571	ChrM	415501	416501	0.000719829	0.000600465	0.0002	0.00328163
ChrM	228001	229001	0.00104575	0.00212544	0.00624444	0.00109878	ChrM	416001	417001	0.00350099	0.000412311	0.0002	0.00179755
ChrM	229001	230001	0.000431373	0.00215447	0.00802222	0.00221306	ChrM	416501	417501	0.00298693	0.000271777	0.0002	0.00117143
ChrM	229501	230501	0.00072549	0.00193961	0.00844444	0.00287265	ChrM	417001	418001	0.00020915	0.000373984	0.0002	0.00152
ChrM	230001	231001	0.000294118	0.00125668	0.0066	0.00326041	ChrM	417501	418501	0.000418301	0.000285714	0.0002	0.00116898
ChrM	232001	233001	0.000222222	0.00131475	0.0076	0.00279429	ChrM	418001	419001	0.000418301	0.000190476	0.0006	0.000470204
ChrM	232501	233501	0.000222222	0.0018676	0.0113333	0.00215918	ChrM	419001	420001	0.000333333	0.000458769	0.00115556	4e-05
ChrM	234001	235001	0.00748439	0.00210685	0.00850579	0.00351429	ChrM	419501	420501	0.000333333	0.00154588	0.000555556	4e-05
ChrM	234501	235501	0.00748439	0.00330081	0.00127252	0.00386776	ChrM	420001	421001	0.000222222	0.00181649	0.0008	0.000275102
ChrM	238001	239001	0.000111111	0.00480604	0.000466843	0.00290857	ChrM	420501	421501	0.00149881	0.000586527	0.0014	0.000315102
ChrM	238501	239501	0.000111111	0.00472125	0.00177845	0.00318776	ChrM	421001	422001	0.00137558	0.00033101	0.001	4e-05
ChrM	239001	240001	0.000803922	0.0032892	0.00404444	0.00292898	ChrM	421501	422501	9.81194e-05	0.0010302	0.0006	0.000342041
ChrM	239501	240501	0.000803922	0.00312776	0.00313333	0.00293633
				0.0012288	0.000755556	0.00129796
				0.00120906	0.000955556	0.00114939
				0.0015633	0.00186667	0.000439184
				0.00111266	0.00146667	0.000832653
				0.000276423	0.0004	0.000737143
				0.000512195	0.0004	0.000422041
				0.000464576	0.00151111	0.000487347
				0.000326365	0.0209333	0.00138857
				0.000562137	0.0387778	0.00177388
				0.000235772	0.0197556	0.000600816
				4.7619e-05	0.0004	0.00057551
				0.00177352	0.0002	0.00140408
				0.00202439	0.0004	0.00124408
				0.000529617	0.00135556	0.00139837
				0.000278746	0.00115556	0.00205224
				0.00107317	0.00442222	0.00141306
				0.00210801	0.00873333	0.000860408
				0.0011777	0.00471111	0.00228571
				9.52381e-05	0.00111111	0.00192735
				4.7619e-05	0.00111111	0.000637551
				0.000142857	0.0006	0.0011649
				0.000235772	0.00115556	0.000685714
				0.000233449	0.000955556	4e-05
				0.000321719	0.0002	8e-05
				0.000228804	0.0002	0.00129306
				0.000140534	0.000755556	0.00137143
				0.000140534	0.00115556	0.000613061
				0.000271777	0.0008	0.000691429
				0.000555168	0.0008	0.000937143
				0.000376307	0.00142222	0.00114041
				0.000600465	0.00248889	0.00044
				0.000507549	0.00242222	0.000118367
				9.52381e-05	0.00355556	7.83673e-05
				0.000421603	0.00997778	0.00012
				0.000326365	0.0160222	0.000316735
				0.000140534	0.0107556	0.000311837
				0.000188153	0.00366667	0.000543673
				0.000890825	0.00335556	0.000662041
				0.00298606	0.00306667	0.000791837
				0.00219048	0.00126667	0.000942041
				4.7619e-05	0.00102523	0.000462041
				4.7619e-05	0.00588393	0.000198367
				4.7619e-05	0.00584444	0.00016
				0.000142857	0.001	8e-05
				0.000142857	0.0004	0.000348571
				0.000238095	0.0004	0.00122286
				0.0010964	0.0002	0.00133633
				0.00134262	0.0002	0.00118776
				0.000849013	0.0002	0.000765714
				0.00088734	0.00151313	7.83673e-05
				0.000799071	0.00149187	0.000580408
				0.000276423	0.000177896	0.00121633
				0.000135889		0.00148327
				0.000231127		0.00114939
				0.00113483		0.000652245
				0.00103959		0.00284816
				0.000214866		0.00814367
				0.000214866		0.00603429
				9.52381e-05		0.000546939
				0.000190476		0.000195102
				9.52381e-05		0.000195102
				4.7619e-05		0.000273469
				4.7619e-05		0.000233469
				0.0163763		4e-05
				0.0340767		7.83673e-05
				0.0177956		0.000235102
				9.52381e-05		0.000433469
				9.52381e-05		0.000433469
				9.52381e-05		0.000900408
				0.00408711		0.00177551
				0.00766434		0.00193878
				0.00362485		0.00157469
				4.7619e-05		0.00136898
				4.7619e-05		0.00135184
				4.7619e-05		0.000650612
				4.7619e-05		0.000444082
				0.00071777		0.000599184
				0.00272202		0.0014044
				0.00261979		0.00124926
				0.000740381		0.000115102
				0.00195265		0.000115102
				0.00254472		0.000300408
				0.00129501		0.000493878
				0.00117189		0.000193469
				0.000832753		0.000183673
				0.00129965		0.000183673
				0.00129268		0.0171886
				0.0022137		0.0355045
				0.00903136		0.0184727
				0.0150801		0.000156735
				0.00930197		0.000118367
				0.00177584		0.000118367
				0.00110337		0.00406286
				0.00135424		0.00761633
				0.000803717		0.00366857
				0.000727848		0.000115102
				0.00354157		4e-05
				0.0032381		4e-05
				0.00042741		7.83673e-05
				0.000457607		0.0010956
				0.000686411		0.00271685
				0.000649245		0.00197374
				0.00138792		0.00070116
				0.00131243		0.00216853
				0.00106272		0.00219953
				0.00151466		0.00117143
				0.00107597		0.00112653
				0.000278843		0.00068898
						0.00107918
						0.00113796
						0.00261796
						0.00870776
						0.0147257
						0.01024
						0.00314041
						0.00166939
						0.00176653
						0.00129959
						0.000731511
						0.00291622
						0.00237306
						0.000193469
						0.000418776
						0.000684082
						0.00051102
						0.00127184
						0.00141878
						0.0016898
						0.00267513
						0.00176037
						0.000382239
